# Supplementary material for: Polymorphisms in autophagy genes are genetic susceptibility factors in glioblastoma development
Source: BMC Cancer. 2022 Feb 5;22:146. doi: 10.1186/s12885-022-09214-y (PMC8818195; doi:10.1186/s12885-022-09214-y)
Supplement: Supplementary file 2 — Additional file 2. Raw data. [file 12885_2022_9214_MOESM2_ESM.xls]

## Sheet: ATG2B
Block Type	96well
Chemistry	TAQMAN
Experiment File Name	C:\Documents and Settings\Administrator\My Documents\usuarios\Elena Bueno\ATG2B placa1 14-10-13.eds
Experiment Run End Time	2013-10-14 15:19:17 PM CEST
Instrument Type	steponeplus
Passive Reference	ROX
Well	Sample Name	SNP Assay Name	Task	Allele1 ΔRn	Allele2 ΔRn	Pass.Ref	Quality(%)	Call	Method	Allele1 Automatic Ct Threshold	Allele1 Ct Threshold	Allele1 Automatic Baseline	Allele1 Baseline Start	Allele1 Baseline End	Allele2 Automatic Ct Threshold	Allele2 Ct Threshold	Allele2 Automatic Baseline	Allele2 Baseline Start	Allele2 Baseline End	Comments	AMPNC	NOISE	CTFAIL
A1		ATG2B	UNKNOWN	4.26302	8.57576	5322.75	99.1066	Heterozygous C/G	Auto	TRUE	0.0346953	TRUE	3	15	TRUE	0.0617402	TRUE	3	15		N	N	N
A2		ATG2B	UNKNOWN	1.44416	13.5126	3684.31	99.894	Homozygous G/G	Auto	TRUE	0.0346953	TRUE	3	20	TRUE	0.0617402	TRUE	3	16		N	N	N
A3		ATG2B	UNKNOWN	1.63716	14.6435	3381.7	99.6388	Homozygous G/G	Auto	TRUE	0.0346953	TRUE	3	20	TRUE	0.0617402	TRUE	3	18		N	N	N
A4		ATG2B	UNKNOWN	1.18383	12.7044	4222.64	99.8679	Homozygous G/G	Auto	TRUE	0.0346953	TRUE	3	20	TRUE	0.0617402	TRUE	3	16		N	N	N
A5		ATG2B	UNKNOWN	1.55422	13.6461	3808.67	99.7226	Homozygous G/G	Auto	TRUE	0.0346953	TRUE	3	18	TRUE	0.0617402	TRUE	3	16		N	N	N
A6		ATG2B	UNKNOWN	1.1609	10.8742	4973.08	99.5108	Homozygous G/G	Auto	TRUE	0.0346953	TRUE	3	20	TRUE	0.0617402	TRUE	3	15		N	N	N
A7		ATG2B	UNKNOWN	5.24987	11.7173	3523.32	99.9162	Heterozygous C/G	Auto	TRUE	0.0346953	TRUE	3	19	TRUE	0.0617402	TRUE	3	19		N	N	N
A8		ATG2B	UNKNOWN	6.41501	14.8063	2741.54	99.9166	Heterozygous C/G	Auto	TRUE	0.0346953	TRUE	3	19	TRUE	0.0617402	TRUE	3	15		N	N	N
A9		ATG2B	UNKNOWN	5.94817	14.5027	2352.61	99.8765	Heterozygous C/G	Auto	TRUE	0.0346953	TRUE	3	20	TRUE	0.0617402	TRUE	3	17		N	N	N
A10		ATG2B	UNKNOWN	6.30852	14.9906	2404.82	99.9063	Heterozygous C/G	Auto	TRUE	0.0346953	TRUE	3	22	TRUE	0.0617402	TRUE	3	20		N	N	N
A11		ATG2B	UNKNOWN	6.84671	16.049	2349.73	99.7502	Heterozygous C/G	Auto	TRUE	0.0346953	TRUE	3	18	TRUE	0.0617402	TRUE	3	16		N	N	N
A12		ATG2B	NTC	1.01437	0.772242	1391.93	100	Negative Control (NC)	Auto	TRUE	0.0346953	TRUE	3	32	TRUE	0.0617402	TRUE	3	38		Y	N	Y
B1		ATG2B	UNKNOWN	7.98672	1.68044	2543.11	99.5775	Homozygous C/C	Auto	TRUE	0.0346953	TRUE	3	18	TRUE	0.0617402	TRUE	3	22		N	N	N
B2		ATG2B	UNKNOWN	9.12523	1.87893	2140.17	98.4782	Homozygous C/C	Auto	TRUE	0.0346953	TRUE	3	18	TRUE	0.0617402	TRUE	3	22		N	N	N
B3		ATG2B	UNKNOWN	5.98483	14.2472	2739.44	99.9512	Heterozygous C/G	Auto	TRUE	0.0346953	TRUE	3	19	TRUE	0.0617402	TRUE	3	19		N	N	N
B4		ATG2B	UNKNOWN	1.18853	13.8874	3193.84	99.9351	Homozygous G/G	Auto	TRUE	0.0346953	TRUE	3	20	TRUE	0.0617402	TRUE	3	14		N	Y	N
B5		ATG2B	UNKNOWN	6.7177	1.60056	3068.62	99.9944	Homozygous C/C	Auto	TRUE	0.0346953	TRUE	3	22	TRUE	0.0617402	TRUE	3	23		N	N	N
B6		ATG2B	UNKNOWN	3.32423	11.1177	4195.65	85.69	Undetermined	Auto	TRUE	0.0346953	TRUE	3	24	TRUE	0.0617402	TRUE	3	19		N	N	N
B7		ATG2B	UNKNOWN	4.78487	11.5472	3248.77	99.6523	Heterozygous C/G	Auto	TRUE	0.0346953	TRUE	3	19	TRUE	0.0617402	TRUE	3	21		N	N	N
B8		ATG2B	UNKNOWN	1.38575	14.7568	3345.35	99.9717	Homozygous G/G	Auto	TRUE	0.0346953	TRUE	3	20	TRUE	0.0617402	TRUE	3	17		N	N	N
B9		ATG2B	UNKNOWN	1.38811	14.7362	3333.23	99.9716	Homozygous G/G	Auto	TRUE	0.0346953	TRUE	3	20	TRUE	0.0617402	TRUE	3	16		N	N	N
B10		ATG2B	UNKNOWN	1.44812	14.9724	3081.94	99.9251	Homozygous G/G	Auto	TRUE	0.0346953	TRUE	3	19	TRUE	0.0617402	TRUE	3	16		N	N	N
B11		ATG2B	UNKNOWN	1.39893	15.1328	3037.93	99.9434	Homozygous G/G	Auto	TRUE	0.0346953	TRUE	3	22	TRUE	0.0617402	TRUE	3	16		N	N	N
B12		ATG2B	NTC	1.11818	0.759741	1822.87	100	Negative Control (NC)	Auto	TRUE	0.0346953	TRUE	3	25	TRUE	0.0617402	TRUE	3	39		Y	N	N
C1		ATG2B	UNKNOWN	6.56278	13.5043	3425.34	99.4308	Heterozygous C/G	Auto	TRUE	0.0346953	TRUE	3	20	TRUE	0.0617402	TRUE	3	20		N	N	N
C2		ATG2B	UNKNOWN	6.91026	14.9475	3154.23	99.6094	Heterozygous C/G	Auto	TRUE	0.0346953	TRUE	3	20	TRUE	0.0617402	TRUE	3	18		N	N	N
C3		ATG2B	UNKNOWN	1.57474	15.1137	3492.6	99.7681	Homozygous G/G	Auto	TRUE	0.0346953	TRUE	3	22	TRUE	0.0617402	TRUE	3	18		N	N	N
C4		ATG2B	UNKNOWN	6.70026	15.5509	3141.72	99.8219	Heterozygous C/G	Auto	TRUE	0.0346953	TRUE	3	20	TRUE	0.0617402	TRUE	3	18		N	N	N
C5		ATG2B	UNKNOWN	6.6194	14.1528	3523.53	99.6645	Heterozygous C/G	Auto	TRUE	0.0346953	TRUE	3	19	TRUE	0.0617402	TRUE	3	17		N	N	N
C6		ATG2B	UNKNOWN	1.2114	12.4181	4429.98	99.8559	Homozygous G/G	Auto	TRUE	0.0346953	TRUE	3	19	TRUE	0.0617402	TRUE	3	16		N	N	N
C7		ATG2B	UNKNOWN	1.4056	14.5979	3512.88	99.9678	Homozygous G/G	Auto	TRUE	0.0346953	TRUE	3	23	TRUE	0.0617402	TRUE	3	16		N	N	N
C8		ATG2B	UNKNOWN	6.63963	14.7928	3143.74	99.8119	Heterozygous C/G	Auto	TRUE	0.0346953	TRUE	3	18	TRUE	0.0617402	TRUE	3	16		N	N	N
C9		ATG2B	UNKNOWN	6.25772	13.899	3525.06	99.9077	Heterozygous C/G	Auto	TRUE	0.0346953	TRUE	3	19	TRUE	0.0617402	TRUE	3	18		N	N	N
C10		ATG2B	UNKNOWN	1.52316	15.667	3350.98	99.8041	Homozygous G/G	Auto	TRUE	0.0346953	TRUE	3	25	TRUE	0.0617402	TRUE	3	18		N	N	N
C11		ATG2B	UNKNOWN	1.49472	16.0236	3379.62	99.7883	Homozygous G/G	Auto	TRUE	0.0346953	TRUE	3	24	TRUE	0.0617402	TRUE	3	17		N	N	N
C12		ATG2B	NTC	0.834629	0.691265	4115.22	100	Negative Control (NC)	Auto	TRUE	0.0346953	TRUE	3	35	TRUE	0.0617402	TRUE	3	27		Y	N	Y
D1		ATG2B	UNKNOWN	6.61467	1.48039	3387.29	99.9968	Homozygous C/C	Auto	TRUE	0.0346953	TRUE	3	17	TRUE	0.0617402	TRUE	3	22		N	N	N
D2		ATG2B	UNKNOWN	4.61267	10.3325	3366.25	99.6982	Heterozygous C/G	Auto	TRUE	0.0346953	TRUE	3	21	TRUE	0.0617402	TRUE	3	20		N	N	N
D3		ATG2B	UNKNOWN	5.96243	1.21793	3613.98	99.8243	Homozygous C/C	Auto	TRUE	0.0346953	TRUE	3	22	TRUE	0.0617402	TRUE	3	25		N	N	N
D4		ATG2B	UNKNOWN	0.934979	11.2798	3682.5	99.0505	Homozygous G/G	Auto	TRUE	0.0346953	TRUE	3	24	TRUE	0.0617402	TRUE	3	16		N	N	N
D5		ATG2B	UNKNOWN	4.69422	10.4052	3209.31	99.7254	Heterozygous C/G	Auto	TRUE	0.0346953	TRUE	3	22	TRUE	0.0617402	TRUE	3	20		N	N	N
D6		ATG2B	UNKNOWN	1.11394	11.0087	3866.43	99.4847	Homozygous G/G	Auto	TRUE	0.0346953	TRUE	3	21	TRUE	0.0617402	TRUE	3	15		N	N	N
D7		ATG2B	UNKNOWN	6.72584	1.44783	3159.37	99.9989	Homozygous C/C	Auto	TRUE	0.0346953	TRUE	3	18	TRUE	0.0617402	TRUE	3	24		N	N	N
D8		ATG2B	UNKNOWN	1.12154	11.8134	3661.97	99.6656	Homozygous G/G	Auto	TRUE	0.0346953	TRUE	3	22	TRUE	0.0617402	TRUE	3	18		N	N	N
D9		ATG2B	UNKNOWN	1.14147	12.8469	3468.74	99.8317	Homozygous G/G	Auto	TRUE	0.0346953	TRUE	3	20	TRUE	0.0617402	TRUE	3	18		N	N	N
D10		ATG2B	UNKNOWN	1.1823	12.486	3652.65	99.8416	Homozygous G/G	Auto	TRUE	0.0346953	TRUE	3	22	TRUE	0.0617402	TRUE	3	18		N	N	N
D11		ATG2B	UNKNOWN	5.35642	11.8686	3245.59	99.9208	Heterozygous C/G	Auto	TRUE	0.0346953	TRUE	3	22	TRUE	0.0617402	TRUE	3	17		N	N	N
D12		ATG2B	NTC	0.637724	0.479392	3840.99	100	Negative Control (NC)	Auto	TRUE	0.0346953	TRUE	3	29	TRUE	0.0617402	TRUE	3	39		N	N	N
E1		ATG2B	UNKNOWN	5.27919	12.0153	3148.56	99.9434	Heterozygous C/G	Auto	TRUE	0.0346953	TRUE	3	21	TRUE	0.0617402	TRUE	3	18		N	N	N
E2		ATG2B	UNKNOWN	6.04571	14.0947	2639.29	99.98	Heterozygous C/G	Auto	TRUE	0.0346953	TRUE	3	19	TRUE	0.0617402	TRUE	3	16		N	N	N
E3		ATG2B	UNKNOWN	1.24498	13.2423	3191.61	99.9561	Homozygous G/G	Auto	TRUE	0.0346953	TRUE	3	21	TRUE	0.0617402	TRUE	3	19		N	N	N
E4		ATG2B	UNKNOWN	3.57491	8.60752	4433.25	98.5284	Heterozygous C/G	Auto	TRUE	0.0346953	TRUE	3	22	TRUE	0.0617402	TRUE	3	18		N	N	N
E5		ATG2B	UNKNOWN	1.22099	12.4499	3417.42	99.8657	Homozygous G/G	Auto	TRUE	0.0346953	TRUE	3	23	TRUE	0.0617402	TRUE	3	18		N	N	N
E6		ATG2B	UNKNOWN	2.37558	5.41536	6415.78	96.2414	Heterozygous C/G	Auto	TRUE	0.0346953	TRUE	3	20	TRUE	0.0617402	TRUE	3	18		N	N	N
E7		ATG2B	UNKNOWN	0.865186	10.0035	4140.63	98.3131	Homozygous G/G	Auto	TRUE	0.0346953	TRUE	3	20	TRUE	0.0617402	TRUE	3	13		N	N	N
E8		ATG2B	UNKNOWN	7.38977	1.4865	2997.26	99.8796	Homozygous C/C	Auto	TRUE	0.0346953	TRUE	3	18	TRUE	0.0617402	TRUE	3	22		N	N	N
E9		ATG2B	UNKNOWN	6.66063	15.3551	2658.74	99.8398	Heterozygous C/G	Auto	TRUE	0.0346953	TRUE	3	18	TRUE	0.0617402	TRUE	3	15		N	N	N
E10		ATG2B	UNKNOWN	6.65127	14.9706	2742.91	99.8272	Heterozygous C/G	Auto	TRUE	0.0346953	TRUE	3	14	TRUE	0.0617402	TRUE	3	14		N	N	N
E11		ATG2B	UNKNOWN	1.23697	13.8674	3258.39	99.9748	Homozygous G/G	Auto	TRUE	0.0346953	TRUE	3	19	TRUE	0.0617402	TRUE	3	16		N	N	N
E12		ATG2B	NTC	0.64317	0.269258	3251.02	100	Negative Control (NC)	Auto	TRUE	0.0346953	TRUE	3	39	TRUE	0.0617402	TRUE	3	37		N	N	N
F1		ATG2B	UNKNOWN	1.49006	15.5643	2724.24	99.8467	Homozygous G/G	Auto	TRUE	0.0346953	TRUE	3	22	TRUE	0.0617402	TRUE	3	15		N	N	N
F2		ATG2B	UNKNOWN	7.76293	17.5933	2148.2	99.2018	Heterozygous C/G	Auto	TRUE	0.0346953	TRUE	3	18	TRUE	0.0617402	TRUE	3	18		N	N	N
F3		ATG2B	UNKNOWN	6.9605	15.5784	2492.53	99.6908	Heterozygous C/G	Auto	TRUE	0.0346953	TRUE	3	17	TRUE	0.0617402	TRUE	3	17		N	N	N
F4		ATG2B	UNKNOWN	4.60367	10.8149	3728.34	99.6433	Heterozygous C/G	Auto	TRUE	0.0346953	TRUE	3	17	TRUE	0.0617402	TRUE	3	16		N	N	N
F5		ATG2B	UNKNOWN	5.68059	12.7848	3219.09	99.9822	Heterozygous C/G	Auto	TRUE	0.0346953	TRUE	3	19	TRUE	0.0617402	TRUE	3	16		N	N	N
F6		ATG2B	UNKNOWN	0.991181	10.1596	4391.48	98.9396	Homozygous G/G	Auto	TRUE	0.0346953	TRUE	3	23	TRUE	0.0617402	TRUE	3	18		N	N	N
F7		ATG2B	UNKNOWN	1.59451	16.4156	2827.82	99.6262	Homozygous G/G	Auto	TRUE	0.0346953	TRUE	3	20	TRUE	0.0617402	TRUE	3	16		N	N	N
F8		ATG2B	UNKNOWN	1.41168	15.9397	2841.66	99.8464	Homozygous G/G	Auto	TRUE	0.0346953	TRUE	3	22	TRUE	0.0617402	TRUE	3	17		N	N	N
F9		ATG2B	UNKNOWN	1.65974	18.1823	2742.39	99.1373	Homozygous G/G	Auto	TRUE	0.0346953	TRUE	3	18	TRUE	0.0617402	TRUE	3	16		N	N	N
F10		ATG2B	UNKNOWN	7.35749	16.5807	2527.71	99.4837	Heterozygous C/G	Auto	TRUE	0.0346953	TRUE	3	22	TRUE	0.0617402	TRUE	3	19		N	N	N
F11		ATG2B	UNKNOWN	1.62814	17.8071	2629.92	99.2841	Homozygous G/G	Auto	TRUE	0.0346953	TRUE	3	22	TRUE	0.0617402	TRUE	3	18		N	N	N
F12		ATG2B	NTC	1.12522	0.850587	1694.23	100	Negative Control (NC)	Auto	TRUE	0.0346953	TRUE	3	33	TRUE	0.0617402	TRUE	3	39		Y	N	N
G1		ATG2B	UNKNOWN	6.79346	15.5405	2740.19	99.7877	Heterozygous C/G	Auto	TRUE	0.0346953	TRUE	3	19	TRUE	0.0617402	TRUE	3	17		N	N	N
G2		ATG2B	UNKNOWN	5.68377	13.4688	2599.97	99.9649	Heterozygous C/G	Auto	TRUE	0.0346953	TRUE	3	20	TRUE	0.0617402	TRUE	3	20		N	N	N
G3		ATG2B	UNKNOWN	1.78729	18.6908	2384.76	98.7975	Homozygous G/G	Auto	TRUE	0.0346953	TRUE	3	19	TRUE	0.0617402	TRUE	3	17		N	N	N
G4		ATG2B	UNKNOWN	0.738021	10.6595	4012.48	97.7856	Homozygous G/G	Auto	TRUE	0.0346953	TRUE	3	24	TRUE	0.0617402	TRUE	3	18		N	N	N
G5		ATG2B	UNKNOWN	1.55526	14.5568	3015.03	99.7973	Homozygous G/G	Auto	TRUE	0.0346953	TRUE	3	20	TRUE	0.0617402	TRUE	3	16		N	N	N
G6		ATG2B	UNKNOWN	5.61679	12.7588	3003.52	99.9894	Heterozygous C/G	Auto	TRUE	0.0346953	TRUE	3	21	TRUE	0.0617402	TRUE	3	19		N	N	N
G7		ATG2B	UNKNOWN	5.55519	12.3263	2583.87	99.9475	Heterozygous C/G	Auto	TRUE	0.0346953	TRUE	3	25	TRUE	0.0617402	TRUE	3	22		N	N	N
G8		ATG2B	UNKNOWN	1.52539	15.5745	2882.57	99.8102	Homozygous G/G	Auto	TRUE	0.0346953	TRUE	3	20	TRUE	0.0617402	TRUE	3	18		N	N	N
G9		ATG2B	UNKNOWN	6.15394	14.4529	2840.94	99.9572	Heterozygous C/G	Auto	TRUE	0.0346953	TRUE	3	23	TRUE	0.0617402	TRUE	3	21		N	N	N
G10		ATG2B	UNKNOWN	1.81689	17.7878	2445.19	98.9944	Homozygous G/G	Auto	TRUE	0.0346953	TRUE	3	24	TRUE	0.0617402	TRUE	3	21		N	N	N
G11		ATG2B	UNKNOWN	1.7652	18.6945	2648.07	98.8307	Homozygous G/G	Auto	TRUE	0.0346953	TRUE	3	21	TRUE	0.0617402	TRUE	3	15		N	N	N
G12		ATG2B	NTC	1.07082	0.933317	2249.83	100	Negative Control (NC)	Auto	TRUE	0.0346953	TRUE	3	35	TRUE	0.0617402	TRUE	3	35		N	N	N
H1		ATG2B	UNKNOWN	1.12517	12.572	2975.92	99.7802	Homozygous G/G	Auto	TRUE	0.0346953	TRUE	3	20	TRUE	0.0617402	TRUE	3	15		N	N	N
H2		ATG2B	UNKNOWN	7.61404	17.0243	1979.68	99.3022	Heterozygous C/G	Auto	TRUE	0.0346953	TRUE	3	20	TRUE	0.0617402	TRUE	3	18		N	N	N
H3		ATG2B	UNKNOWN	0.859128	12.7368	2751.32	99.0307	Homozygous G/G	Auto	TRUE	0.0346953	TRUE	3	26	TRUE	0.0617402	TRUE	3	21		N	N	N
H4		ATG2B	UNKNOWN	5.24648	12.9009	3103.18	99.7581	Heterozygous C/G	Auto	TRUE	0.0346953	TRUE	3	19	TRUE	0.0617402	TRUE	3	18		N	N	N
H5		ATG2B	UNKNOWN	4.23254	9.58603	3874.61	99.4663	Heterozygous C/G	Auto	TRUE	0.0346953	TRUE	3	19	TRUE	0.0617402	TRUE	3	18		N	N	N
H6		ATG2B	UNKNOWN	1.07051	10.8267	3834.47	99.3564	Homozygous G/G	Auto	TRUE	0.0346953	TRUE	3	23	TRUE	0.0617402	TRUE	3	18		N	N	N
H7		ATG2B	UNKNOWN	1.30703	11.6929	2727.04	99.7263	Homozygous G/G	Auto	TRUE	0.0346953	TRUE	3	9	TRUE	0.0617402	TRUE	3	27		N	N	N
H8		ATG2B	UNKNOWN	1.46163	14.852	2846.65	99.9187	Homozygous G/G	Auto	TRUE	0.0346953	TRUE	3	22	TRUE	0.0617402	TRUE	3	18		N	N	N
H9		ATG2B	UNKNOWN	8.25769	1.70404	2757.43	99.3777	Homozygous C/C	Auto	TRUE	0.0346953	TRUE	3	17	TRUE	0.0617402	TRUE	3	19		N	N	N
H10		ATG2B	UNKNOWN	4.91312	12.3787	2506.3	99.48	Heterozygous C/G	Auto	TRUE	0.0346953	TRUE	3	19	TRUE	0.0617402	TRUE	3	15		N	N	N
H11		ATG2B	UNKNOWN	1.75389	17.552	2621.39	99.1672	Homozygous G/G	Auto	TRUE	0.0346953	TRUE	3	22	TRUE	0.0617402	TRUE	3	17		N	N	N
H12		ATG2B	NTC	0.862949	0.627023	2939.76	100	Negative Control (NC)	Auto	TRUE	0.0346953	TRUE	3	28	TRUE	0.0617402	TRUE	3	32		N	N	N
Block Type	96well
Chemistry	TAQMAN
Experiment File Name	C:\Documents and Settings\Administrator\My Documents\usuarios\Elena Bueno\ATG16L1 T ATG2B14-10-13pac2.eds
Experiment Run End Time	2013-10-14 19:02:42 PM CEST
Instrument Type	steponeplus
Passive Reference	ROX
F1		ATG2B	UNKNOWN	1.28466	13.9823	2880.52	99.8692	Homozygous G/G	Auto	TRUE	0.0797955	TRUE	3	23	TRUE	0.0616444	TRUE	3	17		N	N	N
F2		ATG2B	UNKNOWN	9.46087	2.00834	2447.78	99.0494	Homozygous C/C	Auto	TRUE	0.0797955	TRUE	3	17	TRUE	0.0616444	TRUE	3	21		N	N	N
F3		ATG2B	UNKNOWN	6.36997	14.4354	2799.61	99.9553	Heterozygous C/G	Auto	TRUE	0.0797955	TRUE	3	21	TRUE	0.0616444	TRUE	3	18		N	N	N
F4		ATG2B	UNKNOWN	5.43483	1.17532	4320.43	99.5528	Homozygous C/C	Auto	TRUE	0.0797955	TRUE	3	22	TRUE	0.0616444	TRUE	3	25		N	N	N
F5		ATG2B	UNKNOWN	5.48664	12.4281	3306.91	99.8815	Heterozygous C/G	Auto	TRUE	0.0797955	TRUE	3	19	TRUE	0.0616444	TRUE	3	19		N	N	N
F6		ATG2B	UNKNOWN	5.6462	1.01319	4513.63	99.5826	Homozygous C/C	Auto	TRUE	0.0797955	TRUE	3	17	TRUE	0.0616444	TRUE	3	21		N	N	N
F7		ATG2B	UNKNOWN	7.20202	15.8418	2891.39	99.5372	Heterozygous C/G	Auto	TRUE	0.0797955	TRUE	3	15	TRUE	0.0616444	TRUE	3	15		N	N	N
F8		ATG2B	UNKNOWN	6.8467	14.2619	2787.01	99.5703	Heterozygous C/G	Auto	TRUE	0.0797955	TRUE	3	20	TRUE	0.0616444	TRUE	3	18		N	N	N
F9		ATG2B	UNKNOWN	7.26573	16.5269	2578.56	99.4336	Heterozygous C/G	Auto	TRUE	0.0797955	TRUE	3	21	TRUE	0.0616444	TRUE	3	20		N	N	N
F10		ATG2B	UNKNOWN	1.46797	14.0095	3413.17	99.9948	Homozygous G/G	Auto	TRUE	0.0797955	TRUE	3	22	TRUE	0.0616444	TRUE	3	17		N	N	N
F11		ATG2B	UNKNOWN	6.75051	14.9687	2901.4	99.8261	Heterozygous C/G	Auto	TRUE	0.0797955	TRUE	3	17	TRUE	0.0616444	TRUE	3	17		N	N	N
F12		ATG2B	NTC	1.03231	0.892059	1856.17	100	Negative Control (NC)	Auto	TRUE	0.0797955	TRUE	3	30	TRUE	0.0616444	TRUE	3	38		N	N	N
G1		ATG2B	UNKNOWN	5.7561	12.8255	3021.32	99.964	Heterozygous C/G	Auto	TRUE	0.0797955	TRUE	3	19	TRUE	0.0616444	TRUE	3	19		N	N	N
G2		ATG2B	UNKNOWN	5.44399	12.4974	2978.95	99.8473	Heterozygous C/G	Auto	TRUE	0.0797955	TRUE	3	21	TRUE	0.0616444	TRUE	3	21		N	N	N
G3		ATG2B	UNKNOWN	1.50924	15.929	2751.1	99.7936	Homozygous G/G	Auto	TRUE	0.0797955	TRUE	3	24	TRUE	0.0616444	TRUE	3	19		N	N	N
G4		ATG2B	UNKNOWN	4.72257	10.4356	4290.94	99.3324	Heterozygous C/G	Auto	TRUE	0.0797955	TRUE	3	17	TRUE	0.0616444	TRUE	3	16		N	N	N
G5		ATG2B	UNKNOWN	7.05324	1.63262	3483.54	99.9974	Homozygous C/C	Auto	TRUE	0.0797955	TRUE	3	20	TRUE	0.0616444	TRUE	3	20		N	N	N
G6		ATG2B	UNKNOWN	1.41086	12.2796	3709.77	99.9259	Homozygous G/G	Auto	TRUE	0.0797955	TRUE	3	21	TRUE	0.0616444	TRUE	3	18		N	N	N
G7		ATG2B	UNKNOWN	4.97086	11.2807	3300.97	99.5623	Heterozygous C/G	Auto	TRUE	0.0797955	TRUE	3	22	TRUE	0.0616444	TRUE	3	22		N	N	N
G8		ATG2B	UNKNOWN	1.51677	13.4081	2785.89	99.9721	Homozygous G/G	Auto	TRUE	0.0797955	TRUE	3	25	TRUE	0.0616444	TRUE	3	22		N	N	N
G9		ATG2B	UNKNOWN	1.40232	13.648	3309.07	99.991	Homozygous G/G	Auto	TRUE	0.0797955	TRUE	3	22	TRUE	0.0616444	TRUE	3	15		N	N	N
G10		ATG2B	UNKNOWN	9.02598	1.89312	2738.14	99.3623	Homozygous C/C	Auto	TRUE	0.0797955	TRUE	3	18	TRUE	0.0616444	TRUE	3	22		N	N	N
G11		ATG2B	UNKNOWN	5.84253	13.6943	2869.49	99.903	Heterozygous C/G	Auto	TRUE	0.0797955	TRUE	3	22	TRUE	0.0616444	TRUE	3	19		N	N	N
G12		ATG2B	NTC	0.781838	0.509265	2674.42	100	Negative Control (NC)	Auto	TRUE	0.0797955	TRUE	3	13	TRUE	0.0616444	TRUE	3	26		Y	N	N
H1		ATG2B	UNKNOWN	1.29566	11.9558	3248.1	99.8663	Homozygous G/G	Auto	TRUE	0.0797955	TRUE	3	25	TRUE	0.0616444	TRUE	3	19		N	N	N
H2		ATG2B	UNKNOWN	1.49743	13.0578	2575.78	99.9614	Homozygous G/G	Auto	TRUE	0.0797955	TRUE	3	28	TRUE	0.0616444	TRUE	3	22		N	N	N
H3		ATG2B	UNKNOWN	2.07692	13.7807	3146.88	98.5288	Homozygous G/G	Auto	TRUE	0.0797955	TRUE	3	21	TRUE	0.0616444	TRUE	3	20		N	N	N
H4																					N	N	N
H5																					N	N	N
H6																					N	N	N
H7																					N	N	N
H8																					N	N	N
H9																					N	N	N
H10																					N	N	N
H11																					N	N	N
H12		ATG2B	NTC	0.781237	0.501477	3047.31	100	Negative Control (NC)	Auto	TRUE	0.0797955	TRUE	3	13	TRUE	0.0616444	TRUE	3	8		Y	N	N
Block Type	96well
Chemistry	TAQMAN
Experiment File Name	C:\Documents and Settings\Administrator\My Documents\usuarios\Elena Bueno\MALLORCA ATG2B ATG10.eds
Experiment Run End Time	2016-02-22 14:38:26 PM CET
Instrument Type	steponeplus
Passive Reference	ROX
Well	Sample Name	SNP Assay Name	Task	Allele1 ΔRn	Allele2 ΔRn	Pass.Ref	Quality(%)	Call	Method	Allele1 Automatic Ct Threshold	Allele1 Ct Threshold	Allele1 Automatic Baseline	Allele1 Baseline Start	Allele1 Baseline End	Allele2 Automatic Ct Threshold	Allele2 Ct Threshold	Allele2 Automatic Baseline	Allele2 Baseline Start	Allele2 Baseline End	Comments	CTFAIL
A1		ATG2B	UNKNOWN	2.87424	0.139504	6498.68	99.7251	Homozygous C/C	Auto	TRUE	0.0201966	TRUE	3	22	TRUE	0.0217962	TRUE	3	26		N
A2		ATG2B	UNKNOWN	0.357119	3.89582	7523.51	99.707	Homozygous G/G	Auto	TRUE	0.0201966	TRUE	3	23	TRUE	0.0217962	TRUE	3	20		N
A3		ATG2B	UNKNOWN	0.294138	3.8352	8309.46	99.8557	Homozygous G/G	Auto	TRUE	0.0201966	TRUE	3	38	TRUE	0.0217962	TRUE	3	17		Y
A4		ATG2B	UNKNOWN	2.29307	3.5074	7169.01	99.4048	Heterozygous C/G	Auto	TRUE	0.0201966	TRUE	3	24	TRUE	0.0217962	TRUE	3	22		N
A5		ATG2B	UNKNOWN	0.406294	4.13364	8012.63	99.3752	Homozygous G/G	Auto	TRUE	0.0201966	TRUE	3	22	TRUE	0.0217962	TRUE	3	15		N
A6		ATG2B	UNKNOWN	0.350612	3.68965	8502.68	99.8186	Homozygous G/G	Auto	TRUE	0.0201966	TRUE	3	26	TRUE	0.0217962	TRUE	3	21		N
A7		ATG2B	UNKNOWN	0.297223	3.88184	7204.03	99.8269	Homozygous G/G	Auto	TRUE	0.0201966	TRUE	3	24	TRUE	0.0217962	TRUE	3	18		N
A8		ATG2B	UNKNOWN	2.46747	3.75275	6545.26	99.141	Heterozygous C/G	Auto	TRUE	0.0201966	TRUE	3	20	TRUE	0.0217962	TRUE	3	17		N
A9		ATG2B	UNKNOWN	2.44274	3.65988	6570.95	99.1442	Heterozygous C/G	Auto	TRUE	0.0201966	TRUE	3	22	TRUE	0.0217962	TRUE	3	20		N
A10		ATG2B	UNKNOWN	0.415512	4.13895	6650.27	99.3315	Homozygous G/G	Auto	TRUE	0.0201966	TRUE	3	24	TRUE	0.0217962	TRUE	3	19		N
A11		ATG2B	UNKNOWN	0.387273	4.03285	7459.57	99.5221	Homozygous G/G	Auto	TRUE	0.0201966	TRUE	3	19	TRUE	0.0217962	TRUE	3	15		N
A12		ATG2B	NTC	0.283352	0.683955	7924.17	100	Negative Control (NC)	Auto	TRUE	0.0201966	TRUE	3	34	TRUE	0.0217962	TRUE	3	33		N
B1		ATG2B	UNKNOWN	0.146801	2.60151	7954.31	99.0684	Homozygous G/G	Auto	TRUE	0.0201966	TRUE	3	25	TRUE	0.0217962	TRUE	3	21		N
B2		ATG2B	UNKNOWN	0.12958	2.41464	9320.02	98.596	Homozygous G/G	Auto	TRUE	0.0201966	TRUE	3	21	TRUE	0.0217962	TRUE	3	16		N
B3		ATG2B	UNKNOWN	1.30931	2.28843	8628.95	99.8375	Heterozygous C/G	Auto	TRUE	0.0201966	TRUE	3	22	TRUE	0.0217962	TRUE	3	20		N
B4		ATG2B	UNKNOWN	1.43899	2.38934	8827.9	99.9583	Heterozygous C/G	Auto	TRUE	0.0201966	TRUE	3	21	TRUE	0.0217962	TRUE	3	19		N
B5		ATG2B	UNKNOWN	0.236898	2.71378	9197.4	99.7361	Homozygous G/G	Auto	TRUE	0.0201966	TRUE	3	19	TRUE	0.0217962	TRUE	3	15		N
B6		ATG2B	UNKNOWN	0.172462	2.18327	10006.9	98.6991	Homozygous G/G	Auto	TRUE	0.0201966	TRUE	3	24	TRUE	0.0217962	TRUE	3	20		N
B7		ATG2B	UNKNOWN	1.24436	2.16838	8181.37	99.7687	Heterozygous C/G	Auto	TRUE	0.0201966	TRUE	3	22	TRUE	0.0217962	TRUE	3	22		N
B8		ATG2B	UNKNOWN	0.198848	2.29698	10491.7	99.1203	Homozygous G/G	Auto	TRUE	0.0201966	TRUE	3	23	TRUE	0.0217962	TRUE	3	18		N
B9		ATG2B	UNKNOWN	0.239138	2.75361	8191.86	99.7696	Homozygous G/G	Auto	TRUE	0.0201966	TRUE	3	19	TRUE	0.0217962	TRUE	3	15		N
B10		ATG2B	UNKNOWN	1.48243	2.4753	5250.91	99.9756	Heterozygous C/G	Auto	TRUE	0.0201966	TRUE	3	19	TRUE	0.0217962	TRUE	3	18		N
B11		ATG2B	UNKNOWN	1.22358	2.19884	5193.54	99.6886	Heterozygous C/G	Auto	TRUE	0.0201966	TRUE	3	19	TRUE	0.0217962	TRUE	3	18		N
B12		ATG2B	NTC	0.0854746	-0.0976279	5930.3	100	Negative Control (NC)	Auto	TRUE	0.0201966	TRUE	3	39	TRUE	0.0217962	TRUE	3	39		N
C1		ATG2B	UNKNOWN	2.06166	0.0903987	8036.13	99.6971	Homozygous C/C	Auto	TRUE	0.0201966	TRUE	3	19	TRUE	0.0217962	TRUE	3	22		N
C2		ATG2B	UNKNOWN	0.83116	1.48151	13942.2	98.5978	Heterozygous C/G	Auto	TRUE	0.0201966	TRUE	3	27	TRUE	0.0217962	TRUE	3	25		N
C3		ATG2B	UNKNOWN	0.32482	3.46635	7735.26	99.9366	Homozygous G/G	Auto	TRUE	0.0201966	TRUE	3	23	TRUE	0.0217962	TRUE	3	18		N
C4		ATG2B	UNKNOWN	0.318301	3.52757	7937.86	99.94	Homozygous G/G	Auto	TRUE	0.0201966	TRUE	3	21	TRUE	0.0217962	TRUE	3	18		N
C5		ATG2B	UNKNOWN	0.351215	3.80385	7832.16	99.7711	Homozygous G/G	Auto	TRUE	0.0201966	TRUE	3	22	TRUE	0.0217962	TRUE	3	18		N
C6		ATG2B	UNKNOWN	1.84889	2.98765	8738.14	99.911	Heterozygous C/G	Auto	TRUE	0.0201966	TRUE	3	19	TRUE	0.0217962	TRUE	3	17		N
C7		ATG2B	UNKNOWN	2.47809	0.0517447	7181.4	99.9842	Homozygous C/C	Auto	TRUE	0.0201966	TRUE	3	18	TRUE	0.0217962	TRUE	3	19		N
C8		ATG2B	UNKNOWN	0.363143	3.20132	8064.77	99.7966	Homozygous G/G	Auto	TRUE	0.0201966	TRUE	3	25	TRUE	0.0217962	TRUE	3	22		N
C9		ATG2B	UNKNOWN	2.74523	0.225582	7672.85	99.8303	Homozygous C/C	Auto	TRUE	0.0201966	TRUE	3	18	TRUE	0.0217962	TRUE	3	22		N
C10		ATG2B	UNKNOWN							TRUE	0.0201966	TRUE	3	34	TRUE	0.0217962	TRUE	3	33		N
C11		ATG2B	UNKNOWN							TRUE	0.0201966	TRUE	3	38	TRUE	0.0217962	TRUE	3	39		N
C12		ATG2B	NTC	0.623786	-0.0844638	4300.04	100	Negative Control (NC)	Auto	TRUE	0.0201966	TRUE	3	34	TRUE	0.0217962	TRUE	3	19		N

## Sheet: ATG5
Block Type	96well
Chemistry	TAQMAN
Experiment File Name	C:\Documents and Settings\Administrator\My Documents\usuarios\Elena Bueno\ATG5 pac1 29-11-13.eds
Experiment Run End Time	Not Started
Instrument Type	steponeplus
Passive Reference	ROX
Well	Sample Name	SNP Assay Name	Task	Allele1 ΔRn	Allele2 ΔRn	Pass.Ref	Quality(%)	Call	Method	Allele1 Automatic Ct Threshold	Allele1 Ct Threshold	Allele1 Automatic Baseline	Allele1 Baseline Start	Allele1 Baseline End	Allele2 Automatic Ct Threshold	Allele2 Ct Threshold	Allele2 Automatic Baseline	Allele2 Baseline Start	Allele2 Baseline End	Comments	NOAMP
A1		ATG5	UNKNOWN	1.05448	1.34397	17285.1	99.8575	Heterozygous C/G	Auto	TRUE	0.0190149	TRUE	3	22	TRUE	0.0404688	TRUE	3	21		N
A2		ATG5	UNKNOWN	1.02288	1.3342	18631.4	99.9422	Heterozygous C/G	Auto	TRUE	0.0190149	TRUE	3	22	TRUE	0.0404688	TRUE	3	22		N
A3		ATG5	UNKNOWN	0.0185836	0.000137746	19404.7	6.09295	Undetermined	Auto	TRUE	0.0190149	TRUE	3	39	TRUE	0.0404688	TRUE	3	39		Y
A4		ATG5	UNKNOWN	0.221597	1.67908	19667	99.8933	Homozygous G/G	Auto	TRUE	0.0190149	TRUE	3	24	TRUE	0.0404688	TRUE	3	20		N
A5		ATG5	UNKNOWN	1.10295	1.40689	18377.6	99.744	Heterozygous C/G	Auto	TRUE	0.0190149	TRUE	3	21	TRUE	0.0404688	TRUE	3	21		N
A6		ATG5	UNKNOWN	1.02058	1.31658	19950	99.9323	Heterozygous C/G	Auto	TRUE	0.0190149	TRUE	3	22	TRUE	0.0404688	TRUE	3	21		N
A7		ATG5	UNKNOWN	0.00764212	0.00767326	20657.7	3.0446	Undetermined	Auto	TRUE	0.0190149	TRUE	3	39	TRUE	0.0404688	TRUE	3	39		Y
A8		ATG5	UNKNOWN	0.00578532	0.0341247	19813.5	4.45208	Undetermined	Auto	TRUE	0.0190149	TRUE	3	39	TRUE	0.0404688	TRUE	3	39		N
A9		ATG5	UNKNOWN	0.0199534	0.016133	20072.9	11.1052	Undetermined	Auto	TRUE	0.0190149	TRUE	3	39	TRUE	0.0404688	TRUE	3	39		Y
A10		ATG5	UNKNOWN	0.0342938	0.317567	20430	12.8676	Undetermined	Auto	TRUE	0.0190149	TRUE	3	38	TRUE	0.0404688	TRUE	3	35		N
A11		ATG5	UNKNOWN	1.28501	0.0865043	18315.5	99.5954	Homozygous C/C	Auto	TRUE	0.0190149	TRUE	3	20	TRUE	0.0404688	TRUE	3	39		N
A12		ATG5	NTC	-0.012671	0.0224653	24737.6	100	Negative Control (NC)	Auto	TRUE	0.0190149	TRUE	3	39	TRUE	0.0404688	TRUE	3	39		N
B1		ATG5	UNKNOWN	1.15338	1.47354	16802	99.5692	Heterozygous C/G	Auto	TRUE	0.0190149	TRUE	3	22	TRUE	0.0404688	TRUE	3	22		N
B2		ATG5	UNKNOWN	1.13287	1.52015	19026.3	99.5873	Heterozygous C/G	Auto	TRUE	0.0190149	TRUE	3	23	TRUE	0.0404688	TRUE	3	22		N
B3		ATG5	UNKNOWN	1.3488	0.0789969	18003.6	99.3384	Homozygous C/C	Auto	TRUE	0.0190149	TRUE	3	22	TRUE	0.0404688	TRUE	3	39		N
B4		ATG5	UNKNOWN	1.13976	1.5323	19036.5	99.5498	Heterozygous C/G	Auto	TRUE	0.0190149	TRUE	3	21	TRUE	0.0404688	TRUE	3	21		N
B5		ATG5	UNKNOWN	1.05901	1.36456	19239.1	99.8675	Heterozygous C/G	Auto	TRUE	0.0190149	TRUE	3	24	TRUE	0.0404688	TRUE	3	24		N
B6		ATG5	UNKNOWN	1.04469	1.37137	17978.6	99.9068	Heterozygous C/G	Auto	TRUE	0.0190149	TRUE	3	24	TRUE	0.0404688	TRUE	3	24		N
B7		ATG5	UNKNOWN	1.07405	1.42112	19344	99.8308	Heterozygous C/G	Auto	TRUE	0.0190149	TRUE	3	24	TRUE	0.0404688	TRUE	3	24		N
B8		ATG5	UNKNOWN	1.15047	1.52593	18097.5	99.5433	Heterozygous C/G	Auto	TRUE	0.0190149	TRUE	3	21	TRUE	0.0404688	TRUE	3	21		N
B9		ATG5	UNKNOWN	1.29469	0.0792148	18223	99.5682	Homozygous C/C	Auto	TRUE	0.0190149	TRUE	3	21	TRUE	0.0404688	TRUE	3	39		N
B10		ATG5	UNKNOWN	0.257092	1.81384	17345	99.5487	Homozygous G/G	Auto	TRUE	0.0190149	TRUE	3	24	TRUE	0.0404688	TRUE	3	21		N
B11		ATG5	UNKNOWN	0.276348	1.85235	17428.8	99.3595	Homozygous G/G	Auto	TRUE	0.0190149	TRUE	3	24	TRUE	0.0404688	TRUE	3	21		N
B12		ATG5	NTC	-0.00921956	0.0296769	25273.3	100	Negative Control (NC)	Auto	TRUE	0.0190149	TRUE	3	39	TRUE	0.0404688	TRUE	3	39		N
C1		ATG5	UNKNOWN	1.1766	0.05685	18432.9	99.9044	Homozygous C/C	Auto	TRUE	0.0190149	TRUE	3	23	TRUE	0.0404688	TRUE	3	39		N
C2		ATG5	UNKNOWN	1.27189	0.0811747	20441.6	99.6481	Homozygous C/C	Auto	TRUE	0.0190149	TRUE	3	20	TRUE	0.0404688	TRUE	3	39		N
C3		ATG5	UNKNOWN	1.05157	1.3624	20645.9	99.8883	Heterozygous C/G	Auto	TRUE	0.0190149	TRUE	3	23	TRUE	0.0404688	TRUE	3	23		N
C4		ATG5	UNKNOWN	1.12988	1.57185	19816.1	99.4225	Heterozygous C/G	Auto	TRUE	0.0190149	TRUE	3	22	TRUE	0.0404688	TRUE	3	21		N
C5		ATG5	UNKNOWN	1.1417	1.53503	19963.8	99.5405	Heterozygous C/G	Auto	TRUE	0.0190149	TRUE	3	22	TRUE	0.0404688	TRUE	3	22		N
C6		ATG5	UNKNOWN	0.213573	1.64305	19908.6	99.9414	Homozygous G/G	Auto	TRUE	0.0190149	TRUE	3	24	TRUE	0.0404688	TRUE	3	20		N
C7		ATG5	UNKNOWN	1.25236	0.0718679	18340.7	99.7188	Homozygous C/C	Auto	TRUE	0.0190149	TRUE	3	23	TRUE	0.0404688	TRUE	3	39		N
C8		ATG5	UNKNOWN	1.26502	0.0744987	18582.1	99.677	Homozygous C/C	Auto	TRUE	0.0190149	TRUE	3	21	TRUE	0.0404688	TRUE	3	39		N
C9		ATG5	UNKNOWN	1.15715	1.56696	17526.2	99.4357	Heterozygous C/G	Auto	TRUE	0.0190149	TRUE	3	22	TRUE	0.0404688	TRUE	3	21		N
C10		ATG5	UNKNOWN	1.10312	1.48139	17289.7	99.7052	Heterozygous C/G	Auto	TRUE	0.0190149	TRUE	3	24	TRUE	0.0404688	TRUE	3	23		N
C11		ATG5	UNKNOWN	1.29511	0.106022	18255.6	99.5175	Homozygous C/C	Auto	TRUE	0.0190149	TRUE	3	22	TRUE	0.0404688	TRUE	3	39		N
C12		ATG5	NTC	0.00256249	0.0271916	19095.3	100	Negative Control (NC)	Auto	TRUE	0.0190149	TRUE	3	39	TRUE	0.0404688	TRUE	3	39		N
D1		ATG5	UNKNOWN	1.08215	0.03912	15369.9	99.977	Homozygous C/C	Auto	TRUE	0.0190149	TRUE	3	21	TRUE	0.0404688	TRUE	3	39		N
D2		ATG5	UNKNOWN	0.923786	1.25343	18245.3	99.9814	Heterozygous C/G	Auto	TRUE	0.0190149	TRUE	3	24	TRUE	0.0404688	TRUE	3	22		N
D3		ATG5	UNKNOWN	0.183986	1.55164	18599.3	99.9546	Homozygous G/G	Auto	TRUE	0.0190149	TRUE	3	26	TRUE	0.0404688	TRUE	3	22		N
D4		ATG5	UNKNOWN	1.0569	0.0466949	19677.3	99.9894	Homozygous C/C	Auto	TRUE	0.0190149	TRUE	3	22	TRUE	0.0404688	TRUE	3	39		N
D5		ATG5	UNKNOWN	1.05078	0.0462412	19361.4	99.987	Homozygous C/C	Auto	TRUE	0.0190149	TRUE	3	25	TRUE	0.0404688	TRUE	3	39		N
D6		ATG5	UNKNOWN	1.05085	0.0511764	18566.2	99.9925	Homozygous C/C	Auto	TRUE	0.0190149	TRUE	3	23	TRUE	0.0404688	TRUE	3	39		N
D7		ATG5	UNKNOWN	0.938892	0.0392123	19864.3	99.8288	Homozygous C/C	Auto	TRUE	0.0190149	TRUE	3	26	TRUE	0.0404688	TRUE	3	39		N
D8		ATG5	UNKNOWN	0.199217	1.48145	19185.6	99.9793	Homozygous G/G	Auto	TRUE	0.0190149	TRUE	3	27	TRUE	0.0404688	TRUE	3	23		N
D9		ATG5	UNKNOWN	1.09692	0.0709548	18326.7	99.9898	Homozygous C/C	Auto	TRUE	0.0190149	TRUE	3	23	TRUE	0.0404688	TRUE	3	39		N
D10		ATG5	UNKNOWN	1.08441	0.0686981	17640.5	99.9954	Homozygous C/C	Auto	TRUE	0.0190149	TRUE	3	23	TRUE	0.0404688	TRUE	3	39		N
D11		ATG5	UNKNOWN	0.902699	1.24164	18275.1	99.9457	Heterozygous C/G	Auto	TRUE	0.0190149	TRUE	3	24	TRUE	0.0404688	TRUE	3	24		N
D12		ATG5	NTC	0.0216727	0.0373549	26233.9	100	Negative Control (NC)	Auto	TRUE	0.0190149	TRUE	3	39	TRUE	0.0404688	TRUE	3	39		N
E1		ATG5	UNKNOWN	0.892154	1.17537	17366.1	99.9488	Heterozygous C/G	Auto	TRUE	0.0190149	TRUE	3	24	TRUE	0.0404688	TRUE	3	23		N
E2		ATG5	UNKNOWN	0.936999	1.25978	18975	99.9947	Heterozygous C/G	Auto	TRUE	0.0190149	TRUE	3	22	TRUE	0.0404688	TRUE	3	21		N
E3		ATG5	UNKNOWN	0.923855	1.20759	18950	99.9731	Heterozygous C/G	Auto	TRUE	0.0190149	TRUE	3	23	TRUE	0.0404688	TRUE	3	22		N
E4		ATG5	UNKNOWN	0.869198	1.19216	19734.5	99.9122	Heterozygous C/G	Auto	TRUE	0.0190149	TRUE	3	22	TRUE	0.0404688	TRUE	3	22		N
E5		ATG5	UNKNOWN	0.86492	1.16246	20247	99.9188	Heterozygous C/G	Auto	TRUE	0.0190149	TRUE	3	26	TRUE	0.0404688	TRUE	3	25		N
E6		ATG5	UNKNOWN	0.775494	1.04392	21065.6	99.6554	Heterozygous C/G	Auto	TRUE	0.0190149	TRUE	3	22	TRUE	0.0404688	TRUE	3	21		N
E7		ATG5	UNKNOWN	1.00914	0.0598358	19207.9	99.9656	Homozygous C/C	Auto	TRUE	0.0190149	TRUE	3	22	TRUE	0.0404688	TRUE	3	39		N
E8		ATG5	UNKNOWN	0.968507	1.30598	17238.4	99.9855	Heterozygous C/G	Auto	TRUE	0.0190149	TRUE	3	22	TRUE	0.0404688	TRUE	3	21		N
E9		ATG5	UNKNOWN	0.976299	1.32496	18332.8	99.9691	Heterozygous C/G	Auto	TRUE	0.0190149	TRUE	3	21	TRUE	0.0404688	TRUE	3	21		N
E10		ATG5	UNKNOWN	1.09437	0.0584343	19361	99.9955	Homozygous C/C	Auto	TRUE	0.0190149	TRUE	3	20	TRUE	0.0404688	TRUE	3	39		N
E11		ATG5	UNKNOWN	0.925638	1.27387	18809.1	99.9549	Heterozygous C/G	Auto	TRUE	0.0190149	TRUE	3	23	TRUE	0.0404688	TRUE	3	22		N
E12		ATG5	NTC	0.0230936	0.0298918	23279.4	100	Negative Control (NC)	Auto	TRUE	0.0190149	TRUE	3	39	TRUE	0.0404688	TRUE	3	39		N
F1		ATG5	UNKNOWN	0.794178	0.0357052	18572.7	99.314	Homozygous C/C	Auto	TRUE	0.0190149	TRUE	3	21	TRUE	0.0404688	TRUE	3	39		N
F2		ATG5	UNKNOWN	0.728601	0.918811	18554.2	99.1877	Heterozygous C/G	Auto	TRUE	0.0190149	TRUE	3	22	TRUE	0.0404688	TRUE	3	22		N
F3		ATG5	UNKNOWN	0.149727	1.14525	18553.5	99.1354	Homozygous G/G	Auto	TRUE	0.0190149	TRUE	3	25	TRUE	0.0404688	TRUE	3	21		N
F4		ATG5	UNKNOWN	0.625323	0.874653	21059.2	98.8167	Heterozygous C/G	Auto	TRUE	0.0190149	TRUE	3	22	TRUE	0.0404688	TRUE	3	21		N
F5		ATG5	UNKNOWN	0.703957	0.913445	19911.3	99.1999	Heterozygous C/G	Auto	TRUE	0.0190149	TRUE	3	23	TRUE	0.0404688	TRUE	3	23		N
F6		ATG5	UNKNOWN	0.743001	0.0393541	19705.8	99.0592	Homozygous C/C	Auto	TRUE	0.0190149	TRUE	3	23	TRUE	0.0404688	TRUE	3	39		N
F7		ATG5	UNKNOWN	0.707633	0.941683	19294.2	99.3074	Heterozygous C/G	Auto	TRUE	0.0190149	TRUE	3	23	TRUE	0.0404688	TRUE	3	22		N
F8		ATG5	UNKNOWN	0.694204	0.937733	18719.5	99.2581	Heterozygous C/G	Auto	TRUE	0.0190149	TRUE	3	23	TRUE	0.0404688	TRUE	3	22		N
F9		ATG5	UNKNOWN	0.855925	0.0603223	18419.8	99.5939	Homozygous C/C	Auto	TRUE	0.0190149	TRUE	3	20	TRUE	0.0404688	TRUE	3	39		N
F10		ATG5	UNKNOWN	0.688567	0.937699	20065.2	99.2335	Heterozygous C/G	Auto	TRUE	0.0190149	TRUE	3	24	TRUE	0.0404688	TRUE	3	23		N
F11		ATG5	UNKNOWN	0.159355	1.18937	19318.3	99.3187	Homozygous G/G	Auto	TRUE	0.0190149	TRUE	3	23	TRUE	0.0404688	TRUE	3	20		N
F12		ATG5	NTC	-0.00610742	0.00311038	15147.2	100	Negative Control (NC)	Auto	TRUE	0.0190149	TRUE	3	39	TRUE	0.0404688	TRUE	3	39		N
G1		ATG5	UNKNOWN	0.207635	1.54279	19015.9	99.9979	Homozygous G/G	Auto	TRUE	0.0190149	TRUE	3	25	TRUE	0.0404688	TRUE	3	20		N
G2		ATG5	UNKNOWN	1.14411	0.073658	18889.6	99.9496	Homozygous C/C	Auto	TRUE	0.0190149	TRUE	3	22	TRUE	0.0404688	TRUE	3	39		N
G3		ATG5	UNKNOWN	1.02704	1.36078	17793	99.9358	Heterozygous C/G	Auto	TRUE	0.0190149	TRUE	3	23	TRUE	0.0404688	TRUE	3	22		N
G4		ATG5	UNKNOWN	0.157293	1.4554	21334.9	99.8074	Homozygous G/G	Auto	TRUE	0.0190149	TRUE	3	23	TRUE	0.0404688	TRUE	3	21		N
G5		ATG5	UNKNOWN	0.986288	1.30475	19765.5	99.9868	Heterozygous C/G	Auto	TRUE	0.0190149	TRUE	3	22	TRUE	0.0404688	TRUE	3	21		N
G6		ATG5	UNKNOWN	0.939077	1.25407	19660.9	99.9982	Heterozygous C/G	Auto	TRUE	0.0190149	TRUE	3	23	TRUE	0.0404688	TRUE	3	22		N
G7		ATG5	UNKNOWN	1.03964	0.0840165	19737.5	99.958	Homozygous C/C	Auto	TRUE	0.0190149	TRUE	3	26	TRUE	0.0404688	TRUE	3	39		N
G8		ATG5	UNKNOWN	1.12662	0.08335	19606.3	99.9531	Homozygous C/C	Auto	TRUE	0.0190149	TRUE	3	22	TRUE	0.0404688	TRUE	3	39		N
G9		ATG5	UNKNOWN	0.21114	1.5162	19410.8	99.983	Homozygous G/G	Auto	TRUE	0.0190149	TRUE	3	26	TRUE	0.0404688	TRUE	3	22		N
G10		ATG5	UNKNOWN	0.207801	1.61137	18672	99.9708	Homozygous G/G	Auto	TRUE	0.0190149	TRUE	3	26	TRUE	0.0404688	TRUE	3	21		N
G11		ATG5	UNKNOWN	1.00168	1.31534	19638.3	99.9717	Heterozygous C/G	Auto	TRUE	0.0190149	TRUE	3	21	TRUE	0.0404688	TRUE	3	20		N
G12		ATG5	NTC	0.000459641	0.0176445	19409.9	100	Negative Control (NC)	Auto	TRUE	0.0190149	TRUE	3	39	TRUE	0.0404688	TRUE	3	39		N
H1		ATG5	UNKNOWN	0.362958	-0.113641	18144.4	12.2172	Undetermined	Auto	TRUE	0.0190149	TRUE	3	22	TRUE	0.0404688	TRUE	3	39		N
H2		ATG5	UNKNOWN	0.890599	1.15416	17711	99.9109	Heterozygous C/G	Auto	TRUE	0.0190149	TRUE	3	23	TRUE	0.0404688	TRUE	3	22		N
H3		ATG5	UNKNOWN	0.955266	0.0395475	18372.6	99.8643	Homozygous C/C	Auto	TRUE	0.0190149	TRUE	3	25	TRUE	0.0404688	TRUE	3	39		N
H4		ATG5	UNKNOWN	0.910719	0.0306021	19762	99.7344	Homozygous C/C	Auto	TRUE	0.0190149	TRUE	3	21	TRUE	0.0404688	TRUE	3	39		N
H5		ATG5	UNKNOWN	0.842271	1.10612	20792.9	99.8387	Heterozygous C/G	Auto	TRUE	0.0190149	TRUE	3	22	TRUE	0.0404688	TRUE	3	22		N
H6		ATG5	UNKNOWN	0.807921	1.11233	18577.9	99.7665	Heterozygous C/G	Auto	TRUE	0.0190149	TRUE	3	21	TRUE	0.0404688	TRUE	3	21		N
H7		ATG5	UNKNOWN	0.735327	0.0451217	19234.9	99.0245	Homozygous C/C	Auto	TRUE	0.0190149	TRUE	3	30	TRUE	0.0404688	TRUE	3	39		N
H8		ATG5	UNKNOWN	0.856857	1.16277	18818.2	99.9012	Heterozygous C/G	Auto	TRUE	0.0190149	TRUE	3	24	TRUE	0.0404688	TRUE	3	23		N
H9		ATG5	UNKNOWN	0.987521	0.0526107	18990.3	99.9368	Homozygous C/C	Auto	TRUE	0.0190149	TRUE	3	23	TRUE	0.0404688	TRUE	3	39		N
H10		ATG5	UNKNOWN	0.278549	0.239369	19569	12.0211	Undetermined	Auto	TRUE	0.0190149	TRUE	3	34	TRUE	0.0404688	TRUE	3	34		N
H11		ATG5	UNKNOWN	0.0195575	0.0272271	20838.7	10.8539	Undetermined	Auto	TRUE	0.0190149	TRUE	3	39	TRUE	0.0404688	TRUE	3	39		N
H12		ATG5	NTC	0.0035283	0.00675601	23738.8	100	Negative Control (NC)	Auto	TRUE	0.0190149	TRUE	3	39	TRUE	0.0404688	TRUE	3	39		N
Block Type	96well
Chemistry	TAQMAN
Experiment File Name	C:\Documents and Settings\Administrator\My Documents\usuarios\Elena Bueno\ATG5 PAC216-12-13.eds
Experiment Run End Time	2013-12-17 12:07:24 PM CET
Instrument Type	steponeplus
Passive Reference	ROX
Well	Sample Name	SNP Assay Name	Task	Allele1 ΔRn	Allele2 ΔRn	Pass.Ref	Quality(%)	Call	Method	Allele1 Automatic Ct Threshold	Allele1 Ct Threshold	Allele1 Automatic Baseline	Allele1 Baseline Start	Allele1 Baseline End	Allele2 Automatic Ct Threshold	Allele2 Ct Threshold	Allele2 Automatic Baseline	Allele2 Baseline Start	Allele2 Baseline End	Comments	NOAMP
A1		ATG5	UNKNOWN	1.25869	1.56454	20326.6	99.6895	Heterozygous C/G	Auto	TRUE	0.0207788	TRUE	3	25	TRUE	0.147108	TRUE	3	24		N
A2		ATG5	UNKNOWN	1.47507	1.9302	19180.9	99.7878	Heterozygous C/G	Auto	TRUE	0.0207788	TRUE	3	22	TRUE	0.147108	TRUE	3	22		N
A3		ATG5	UNKNOWN	1.44792	1.86945	19607.8	99.9052	Heterozygous C/G	Auto	TRUE	0.0207788	TRUE	3	24	TRUE	0.147108	TRUE	3	24		N
A4		ATG5	UNKNOWN	0.269994	2.50507	21031.2	100	Homozygous G/G	Auto	TRUE	0.0207788	TRUE	3	25	TRUE	0.147108	TRUE	3	21		N
A5		ATG5	UNKNOWN	1.49058	1.85561	19415	99.8222	Heterozygous C/G	Auto	TRUE	0.0207788	TRUE	3	23	TRUE	0.147108	TRUE	3	22		N
A6		ATG5	UNKNOWN	1.43287	1.84687	21263.6	99.9403	Heterozygous C/G	Auto	TRUE	0.0207788	TRUE	3	23	TRUE	0.147108	TRUE	3	22		N
A7		ATG5	UNKNOWN	1.54504	1.99705	19457.3	99.5261	Heterozygous C/G	Auto	TRUE	0.0207788	TRUE	3	21	TRUE	0.147108	TRUE	3	21		N
A8		ATG5	UNKNOWN	1.39843	1.7692	19841.8	99.9855	Heterozygous C/G	Auto	TRUE	0.0207788	TRUE	3	24	TRUE	0.147108	TRUE	3	24		N
A9		ATG5	UNKNOWN	1.85816	0.0544112	19646	99.7048	Homozygous C/C	Auto	TRUE	0.0207788	TRUE	3	21	TRUE	0.147108	TRUE	3	39		N
A10		ATG5	UNKNOWN	0.333031	2.56899	20227.5	99.8679	Homozygous G/G	Auto	TRUE	0.0207788	TRUE	3	25	TRUE	0.147108	TRUE	3	21		N
A11		ATG5	UNKNOWN	1.87216	0.105104	20055	99.7056	Homozygous C/C	Auto	TRUE	0.0207788	TRUE	3	21	TRUE	0.147108	TRUE	3	39		N
A12		ATG5	NTC	0.00963461	0.0127352	28748.8	100	Negative Control (NC)	Auto	TRUE	0.0207788	TRUE	3	39	TRUE	0.147108	TRUE	3	39		N
B1		ATG5	UNKNOWN	1.11262	1.34111	15225.7	98.568	Heterozygous C/G	Auto	TRUE	0.0207788	TRUE	3	25	TRUE	0.147108	TRUE	3	25		N
B2		ATG5	UNKNOWN	1.47272	1.92673	18157.7	99.7967	Heterozygous C/G	Auto	TRUE	0.0207788	TRUE	3	23	TRUE	0.147108	TRUE	3	23		N
B3		ATG5	UNKNOWN	1.80825	0.0777168	18188.3	99.8572	Homozygous C/C	Auto	TRUE	0.0207788	TRUE	3	22	TRUE	0.147108	TRUE	3	39		N
B4		ATG5	UNKNOWN	1.48521	1.95768	18613.4	99.7195	Heterozygous C/G	Auto	TRUE	0.0207788	TRUE	3	22	TRUE	0.147108	TRUE	3	21		N
B5		ATG5	UNKNOWN	1.3355	1.70248	17234.5	99.9702	Heterozygous C/G	Auto	TRUE	0.0207788	TRUE	3	24	TRUE	0.147108	TRUE	3	24		N
B6		ATG5	UNKNOWN	1.36578	1.7454	17979.6	99.9965	Heterozygous C/G	Auto	TRUE	0.0207788	TRUE	3	24	TRUE	0.147108	TRUE	3	24		N
B7		ATG5	UNKNOWN	1.40473	1.81635	18590.2	99.9789	Heterozygous C/G	Auto	TRUE	0.0207788	TRUE	3	24	TRUE	0.147108	TRUE	3	23		N
B8		ATG5	UNKNOWN	1.44062	1.87316	18568.3	99.9077	Heterozygous C/G	Auto	TRUE	0.0207788	TRUE	3	22	TRUE	0.147108	TRUE	3	22		N
B9		ATG5	UNKNOWN	1.6775	0.104686	18696.4	99.9985	Homozygous C/C	Auto	TRUE	0.0207788	TRUE	3	21	TRUE	0.147108	TRUE	3	39		N
B10		ATG5	UNKNOWN	0.296624	2.37769	17714.5	99.8727	Homozygous G/G	Auto	TRUE	0.0207788	TRUE	3	25	TRUE	0.147108	TRUE	3	21		N
B11		ATG5	UNKNOWN	0.205102	2.01834	17917.7	98.9175	Homozygous G/G	Auto	TRUE	0.0207788	TRUE	3	30	TRUE	0.147108	TRUE	3	23		N
B12		ATG5	NTC	0.00554889	0.0201921	18756.7	100	Negative Control (NC)	Auto	TRUE	0.0207788	TRUE	3	39	TRUE	0.147108	TRUE	3	39		N
C1		ATG5	UNKNOWN	1.27616	0.1285	20546.5	98.6672	Homozygous C/C	Auto	TRUE	0.0207788	TRUE	3	24	TRUE	0.147108	TRUE	3	39		N
C2		ATG5	UNKNOWN	1.34932	0.0392579	20647.1	99.0999	Homozygous C/C	Auto	TRUE	0.0207788	TRUE	3	21	TRUE	0.147108	TRUE	3	39		N
C3																					N
C4																					N
C5																					N
C6																					N
C7		ATG5	UNKNOWN	1.17532	1.56697	18770.9	99.498	Heterozygous C/G	Auto	TRUE	0.0207788	TRUE	3	22	TRUE	0.147108	TRUE	3	22		N
C8		ATG5	UNKNOWN	1.24059	1.64253	20306.7	99.7813	Heterozygous C/G	Auto	TRUE	0.0207788	TRUE	3	21	TRUE	0.147108	TRUE	3	20		N
C9		ATG5	UNKNOWN	1.21006	1.60967	19987.5	99.6645	Heterozygous C/G	Auto	TRUE	0.0207788	TRUE	3	21	TRUE	0.147108	TRUE	3	21		N
C10		ATG5	UNKNOWN	1.42147	0.0875637	19441.2	99.4893	Homozygous C/C	Auto	TRUE	0.0207788	TRUE	3	21	TRUE	0.147108	TRUE	3	39		N
C11		ATG5	UNKNOWN	0.00323775	0.0239921	23296.3	1.13058	Undetermined	Auto	TRUE	0.0207788	TRUE	3	39	TRUE	0.147108	TRUE	3	39		Y
C12		ATG5	NTC	0.0181377	0.0553328	27645.4	100	Negative Control (NC)	Auto	TRUE	0.0207788	TRUE	3	39	TRUE	0.147108	TRUE	3	39		N
Block Type	96well
Chemistry	TAQMAN
Experiment File Name	C:\Documents and Settings\Administrator\My Documents\usuarios\Elena Bueno\23-1-14 ATG5 pac2 y pac marta.eds
Experiment Run End Time	Not Started
Instrument Type	steponeplus
Passive Reference	ROX
Well	Sample Name	SNP Assay Name	Task	Allele1 ΔRn	Allele2 ΔRn	Pass.Ref	Quality(%)	Call	Method	Allele1 Automatic Ct Threshold	Allele1 Ct Threshold	Allele1 Automatic Baseline	Allele1 Baseline Start	Allele1 Baseline End	Allele2 Automatic Ct Threshold	Allele2 Ct Threshold	Allele2 Automatic Baseline	Allele2 Baseline Start	Allele2 Baseline End	Comments
A1		ATG5	UNKNOWN	2.12879	0.118488	15544.8	98.9976	Homozygous C/C	Auto	TRUE	0.025385	TRUE	3	23	TRUE	0.015867	TRUE	3	39
A2		ATG5	UNKNOWN	2.37024	2.73891	12310.6	98.6634	Heterozygous C/G	Auto	TRUE	0.025385	TRUE	3	21	TRUE	0.015867	TRUE	3	21
A3		ATG5	UNKNOWN	2.65004	0.803017	14211.3	98.3076	Homozygous C/C	Auto	TRUE	0.025385	TRUE	3	21	TRUE	0.015867	TRUE	3	24
A4		ATG5	UNKNOWN	1.81421	2.34518	16364.6	99.0334	Heterozygous C/G	Auto	TRUE	0.025385	TRUE	3	24	TRUE	0.015867	TRUE	3	24
A5		ATG5	UNKNOWN	2.18731	2.79577	14914.4	98.786	Heterozygous C/G	Auto	TRUE	0.025385	TRUE	3	22	TRUE	0.015867	TRUE	3	22
A6		ATG5	UNKNOWN	1.9321	2.45555	18311.8	99	Heterozygous C/G	Auto	TRUE	0.025385	TRUE	3	20	TRUE	0.015867	TRUE	3	20
A7		ATG5	UNKNOWN	2.38442	0.101455	15573.6	99.0318	Homozygous C/C	Auto	TRUE	0.025385	TRUE	3	20	TRUE	0.015867	TRUE	3	39
A8		ATG5	UNKNOWN	0.374547	3.31263	16016.5	99.0438	Homozygous G/G	Auto	TRUE	0.025385	TRUE	3	26	TRUE	0.015867	TRUE	3	21
A9		ATG5	UNKNOWN	0.430244	3.42352	16026.3	99.0333	Homozygous G/G	Auto	TRUE	0.025385	TRUE	3	25	TRUE	0.015867	TRUE	3	21
A10		ATG5	UNKNOWN	2.55271	0.176276	15388.3	99.0261	Homozygous C/C	Auto	TRUE	0.025385	TRUE	3	19	TRUE	0.015867	TRUE	3	31
A11		ATG5	UNKNOWN	2.17141	2.65426	15305	98.8499	Heterozygous C/G	Auto	TRUE	0.025385	TRUE	3	22	TRUE	0.015867	TRUE	3	21
A12		ATG5	NTC	0.0625625	0.0825154	22429.6	100	Negative Control (NC)	Auto	TRUE	0.025385	TRUE	3	39	TRUE	0.015867	TRUE	3	39
B1		ATG5	UNKNOWN	1.37416	0.151753	16089.8	98.4152	Homozygous C/C	Auto	TRUE	0.025385	TRUE	3	23	TRUE	0.015867	TRUE	3	39
B2		ATG5	UNKNOWN	0.296357	1.8778	16214	98.1454	Homozygous G/G	Auto	TRUE	0.025385	TRUE	3	27	TRUE	0.015867	TRUE	3	24
B3		ATG5	UNKNOWN	1.29621	1.73365	15225.6	98.8058	Heterozygous C/G	Auto	TRUE	0.025385	TRUE	3	24	TRUE	0.015867	TRUE	3	24
B4		ATG5	UNKNOWN	0.261773	2.16977	16255.2	98.4856	Homozygous G/G	Auto	TRUE	0.025385	TRUE	3	24	TRUE	0.015867	TRUE	3	18
B5		ATG5	UNKNOWN	1.36306	1.82737	15326.8	98.8742	Heterozygous C/G	Auto	TRUE	0.025385	TRUE	3	23	TRUE	0.015867	TRUE	3	22
B6		ATG5	UNKNOWN	1.50405	0.829288	12022.9	60.3833	Undetermined	Auto	TRUE	0.025385	TRUE	3	21	TRUE	0.015867	TRUE	3	23
B7		ATG5	UNKNOWN	1.45448	1.13935	15568.3	97.2176	Heterozygous C/G	Auto	TRUE	0.025385	TRUE	3	23	TRUE	0.015867	TRUE	3	24
B8		ATG5	UNKNOWN	1.3818	1.23698	15793.5	98.037	Heterozygous C/G	Auto	TRUE	0.025385	TRUE	3	25	TRUE	0.015867	TRUE	3	25
B9		ATG5	UNKNOWN	1.47134	0.13815	15649.2	98.5314	Homozygous C/C	Auto	TRUE	0.025385	TRUE	3	25	TRUE	0.015867	TRUE	3	29
B10		ATG5	UNKNOWN	1.4182	1.92957	14699	98.921	Heterozygous C/G	Auto	TRUE	0.025385	TRUE	3	21	TRUE	0.015867	TRUE	3	21
B11		ATG5	UNKNOWN	1.31372	1.82755	15083	98.8274	Heterozygous C/G	Auto	TRUE	0.025385	TRUE	3	25	TRUE	0.015867	TRUE	3	24
B12		ATG5	NTC	0.0220651	0.0452576	22115.6	100	Negative Control (NC)	Auto	TRUE	0.025385	TRUE	3	39	TRUE	0.015867	TRUE	3	39
C1		ATG5	UNKNOWN	2.02203	2.66697	15962	98.9086	Heterozygous C/G	Auto	TRUE	0.025385	TRUE	3	24	TRUE	0.015867	TRUE	3	24
C2		ATG5	UNKNOWN	1.06815	2.41342	15781.2	94.8331	Undetermined	Auto	TRUE	0.025385	TRUE	3	29	TRUE	0.015867	TRUE	3	27
C3		ATG5	UNKNOWN	0.38893	0.65951	13045.5	14.2706	Undetermined	Auto	TRUE	0.025385	TRUE	3	39	TRUE	0.015867	TRUE	3	36
C4		ATG5	UNKNOWN	0.573613	0.377562	14276	0	Undetermined	Auto	TRUE	0.025385	TRUE	3	29	TRUE	0.015867	TRUE	3	39
C5		ATG5	UNKNOWN	2.42729	3.34836	16040	98.2038	Heterozygous C/G	Auto	TRUE	0.025385	TRUE	3	20	TRUE	0.015867	TRUE	3	20
C6		ATG5	UNKNOWN	2.8501	0.218168	16100.2	98.9078	Homozygous C/C	Auto	TRUE	0.025385	TRUE	3	19	TRUE	0.015867	TRUE	3	39
C7		ATG5	UNKNOWN	2.91418	0.189412	15656.6	98.8699	Homozygous C/C	Auto	TRUE	0.025385	TRUE	3	21	TRUE	0.015867	TRUE	3	38
C8
C9
C10
C11
C12		ATG5	NTC	0.081529	0.159595	21146.5	100	Negative Control (NC)	Auto	TRUE	0.025385	TRUE	3	39	TRUE	0.015867	TRUE	3	39
D1
D2
Block Type	96well
Chemistry	TAQMAN
Experiment File Name	C:\Documents and Settings\Administrator\My Documents\usuarios\Elena Bueno\MALLORCA ATG5.eds
Experiment Run End Time	2016-02-22 18:46:36 PM CET
Instrument Type	steponeplus
Passive Reference	ROX
Well	Sample Name	SNP Assay Name	Task	Allele1 ΔRn	Allele2 ΔRn	Pass.Ref	Quality(%)	Call	Method	Allele1 Automatic Ct Threshold	Allele1 Ct Threshold	Allele1 Automatic Baseline	Allele1 Baseline Start	Allele1 Baseline End	Allele2 Automatic Ct Threshold	Allele2 Ct Threshold	Allele2 Automatic Baseline	Allele2 Baseline Start	Allele2 Baseline End	Comments	AMPNC
A1		ATG5	UNKNOWN	3.97992	0.231783	6727.89	99.7383	Homozygous C/C	Auto	TRUE	0.300502	TRUE	3	17	TRUE	0.0438506	TRUE	3	22		N
A2		ATG5	UNKNOWN	3.3751	0.311264	9224.94	98.9321	Homozygous C/C	Auto	TRUE	0.300502	TRUE	3	18	TRUE	0.0438506	TRUE	3	22		N
A3		ATG5	UNKNOWN	3.14775	4.05223	8650.78	99.661	Heterozygous C/G	Auto	TRUE	0.300502	TRUE	3	19	TRUE	0.0438506	TRUE	3	19		N
A4		ATG5	UNKNOWN	3.8387	0.266091	8564.04	99.6453	Homozygous C/C	Auto	TRUE	0.300502	TRUE	3	21	TRUE	0.0438506	TRUE	3	25		N
A5		ATG5	UNKNOWN	3.39701	4.36335	9546.06	99.9067	Heterozygous C/G	Auto	TRUE	0.300502	TRUE	3	19	TRUE	0.0438506	TRUE	3	17		N
A6		ATG5	UNKNOWN	0.377026	-0.0334599	8940.1	0.0018794	Undetermined	Auto	TRUE	0.300502	TRUE	3	39	TRUE	0.0438506	TRUE	3	39		N
A7		ATG5	UNKNOWN	4.3357	0.438277	7624.43	99.9924	Homozygous C/C	Auto	TRUE	0.300502	TRUE	3	17	TRUE	0.0438506	TRUE	3	20		N
A8		ATG5	UNKNOWN	4.49115	0.417278	6415.1	99.992	Homozygous C/C	Auto	TRUE	0.300502	TRUE	3	20	TRUE	0.0438506	TRUE	3	36		N
A9		ATG5	UNKNOWN	4.20672	5.28327	6220.28	99.6077	Heterozygous C/G	Auto	TRUE	0.300502	TRUE	3	21	TRUE	0.0438506	TRUE	3	21		N
A10		ATG5	UNKNOWN	3.41102	4.30133	6289.49	99.912	Heterozygous C/G	Auto	TRUE	0.300502	TRUE	3	19	TRUE	0.0438506	TRUE	3	19		N
A11		ATG5	UNKNOWN	3.25207	4.0832	5604.07	99.8141	Heterozygous C/G	Auto	TRUE	0.300502	TRUE	3	22	TRUE	0.0438506	TRUE	3	19		N
A12		ATG5	NTC	0.457909	0.0015614	4563.94	100	Negative Control (NC)	Auto	TRUE	0.300502	TRUE	3	38	TRUE	0.0438506	TRUE	3	18		N
B1		ATG5	UNKNOWN	4.38208	0.484438	7205.02	99.9829	Homozygous C/C	Auto	TRUE	0.300502	TRUE	3	21	TRUE	0.0438506	TRUE	3	37		N
B2		ATG5	UNKNOWN	3.67585	4.92259	10186.4	99.8184	Heterozygous C/G	Auto	TRUE	0.300502	TRUE	3	20	TRUE	0.0438506	TRUE	3	18		N
B3		ATG5	UNKNOWN	4.3075	5.70073	7945.29	99.6734	Heterozygous C/G	Auto	TRUE	0.300502	TRUE	3	20	TRUE	0.0438506	TRUE	3	19		N
B4		ATG5	UNKNOWN	3.95935	4.89023	10079.7	99.6538	Heterozygous C/G	Auto	TRUE	0.300502	TRUE	3	18	TRUE	0.0438506	TRUE	3	18		N
B5		ATG5	UNKNOWN	4.69624	0.582431	9161.33	99.8631	Homozygous C/C	Auto	TRUE	0.300502	TRUE	3	17	TRUE	0.0438506	TRUE	3	22		N
B6		ATG5	UNKNOWN	3.84425	0.329855	9963.34	99.6817	Homozygous C/C	Auto	TRUE	0.300502	TRUE	3	21	TRUE	0.0438506	TRUE	3	24		N
B7		ATG5	UNKNOWN	3.00309	6.42517	7897.81	99.9042	Homozygous G/G	Auto	TRUE	0.300502	TRUE	3	25	TRUE	0.0438506	TRUE	3	21		N
B8		ATG5	UNKNOWN	3.37432	4.30846	11116.6	99.9013	Heterozygous C/G	Auto	TRUE	0.300502	TRUE	3	16	TRUE	0.0438506	TRUE	3	16		N
B9		ATG5	UNKNOWN	4.42372	5.60587	8116.52	99.4268	Heterozygous C/G	Auto	TRUE	0.300502	TRUE	3	17	TRUE	0.0438506	TRUE	3	16		N
B10		ATG5	UNKNOWN	5.01193	0.615492	7095.26	99.586	Homozygous C/C	Auto	TRUE	0.300502	TRUE	3	22	TRUE	0.0438506	TRUE	3	24		N
B11		ATG5	UNKNOWN	4.71919	0.601122	7336.53	99.8362	Homozygous C/C	Auto	TRUE	0.300502	TRUE	3	18	TRUE	0.0438506	TRUE	3	22		N
B12		ATG5	NTC	0.511887	-0.137145	3151.82	100	Negative Control (NC)	Auto	TRUE	0.300502	TRUE	3	35	TRUE	0.0438506	TRUE	3	35		Y
C1		ATG5	UNKNOWN	4.3074	0.263485	7500.4	99.9131	Homozygous C/C	Auto	TRUE	0.300502	TRUE	3	20	TRUE	0.0438506	TRUE	3	25		N
C2		ATG5	UNKNOWN	2.54961	3.43122	15445.7	97.4173	Heterozygous C/G	Auto	TRUE	0.300502	TRUE	3	23	TRUE	0.0438506	TRUE	3	22		N
C3		ATG5	UNKNOWN	4.40768	0.24384	7771.03	99.8901	Homozygous C/C	Auto	TRUE	0.300502	TRUE	3	22	TRUE	0.0438506	TRUE	3	24		N
C4		ATG5	UNKNOWN	4.99348	0.563978	7752.84	99.6355	Homozygous C/C	Auto	TRUE	0.300502	TRUE	3	19	TRUE	0.0438506	TRUE	3	23		N
C5		ATG5	UNKNOWN	3.35391	6.64369	8153.86	99.1806	Homozygous G/G	Auto	TRUE	0.300502	TRUE	3	20	TRUE	0.0438506	TRUE	3	19		N
C6		ATG5	UNKNOWN	4.02683	5.07164	9644.74	99.7912	Heterozygous C/G	Auto	TRUE	0.300502	TRUE	3	19	TRUE	0.0438506	TRUE	3	19		N
C7		ATG5	UNKNOWN	5.23967	0.588351	7260.71	99.2868	Homozygous C/C	Auto	TRUE	0.300502	TRUE	3	18	TRUE	0.0438506	TRUE	3	21		N
C8		ATG5	UNKNOWN	4.4402	0.420073	8152.47	99.9987	Homozygous C/C	Auto	TRUE	0.300502	TRUE	3	19	TRUE	0.0438506	TRUE	3	23		N
C9		ATG5	UNKNOWN	4.57457	5.92413	7876.36	99.3348	Heterozygous C/G	Auto	TRUE	0.300502	TRUE	3	20	TRUE	0.0438506	TRUE	3	20		N
C10																					N
C11																					N
C12		ATG5	NTC	0.374016	-0.279924	5815.34	100	Negative Control (NC)	Auto	TRUE	0.300502	TRUE	3	39	TRUE	0.0438506	TRUE	3	39		N

## Sheet: ATG10
Block Type	96well
Chemistry	TAQMAN
Experiment File Name	C:\Documents and Settings\Administrator\My Documents\usuarios\Elena Bueno\16-10-13 ATG10 Placa pac1.eds
Experiment Run End Time	2013-10-16 20:07:46 PM CEST
Instrument Type	steponeplus
Passive Reference	ROX
Well	Sample Name	SNP Assay Name	Task	Allele1 ΔRn	Allele2 ΔRn	Pass.Ref	Quality(%)	Call	Method	Allele1 Automatic Ct Threshold	Allele1 Ct Threshold	Allele1 Automatic Baseline	Allele1 Baseline Start	Allele1 Baseline End	Allele2 Automatic Ct Threshold	Allele2 Ct Threshold	Allele2 Automatic Baseline	Allele2 Baseline Start	Allele2 Baseline End	Comments	AMPNC	NOISE	SPIKE	THOLDFAIL	CTFAIL
A1		ATG10	UNKNOWN	15.1816	26.5502	3983.76	99.9526	Heterozygous C/T	Auto	TRUE	0.0001	TRUE	3	17	TRUE	0.116679	TRUE	3	17		N	N	N	Y	N
A2		ATG10	UNKNOWN	22.6116	43.08	2924.83	98.6734	Heterozygous C/T	Auto	TRUE	0.0001	TRUE	3	15	TRUE	0.116679	TRUE	3	18		N	N	N	Y	N
A3		ATG10	UNKNOWN	25.1606	48.3398	2559.46	97.5961	Heterozygous C/T	Auto	TRUE	0.0001	TRUE	3	18	TRUE	0.116679	TRUE	3	18		N	N	N	Y	N
A4		ATG10	UNKNOWN	6.05807	29.9028	4132.38	99.6804	Homozygous T/T	Auto	TRUE	0.0001	TRUE	3	20	TRUE	0.116679	TRUE	3	18		N	N	N	Y	N
A5		ATG10	UNKNOWN	7.1234	29.8716	4070.91	99.7057	Homozygous T/T	Auto	TRUE	0.0001	TRUE	3	19	TRUE	0.116679	TRUE	3	13		N	N	N	Y	N
A6		ATG10	UNKNOWN	13.0396	22.9663	5199.52	99.7207	Heterozygous C/T	Auto	TRUE	0.0001	TRUE	3	17	TRUE	0.116679	TRUE	3	13		N	N	N	Y	N
A7		ATG10	UNKNOWN	5.72718	25.1084	4786.7	99.9918	Homozygous T/T	Auto	TRUE	0.0001	TRUE	3	15	TRUE	0.116679	TRUE	3	15		N	N	N	Y	N
A8		ATG10	UNKNOWN	18.4421	34.3132	3457.51	99.7446	Heterozygous C/T	Auto	TRUE	0.0001	TRUE	3	15	TRUE	0.116679	TRUE	3	16		N	N	N	Y	N
A9		ATG10	UNKNOWN	20.0233	37.5784	2823.1	99.4626	Heterozygous C/T	Auto	TRUE	0.0001	TRUE	3	20	TRUE	0.116679	TRUE	3	20		N	N	N	Y	N
A10		ATG10	UNKNOWN	30.6083	9.42798	2569	99.4427	Homozygous C/C	Auto	TRUE	0.0001	TRUE	3	19	TRUE	0.116679	TRUE	3	21		N	N	N	Y	N
A11		ATG10	UNKNOWN	20.5793	36.9717	3160.71	99.5725	Heterozygous C/T	Auto	TRUE	0.0001	TRUE	3	19	TRUE	0.116679	TRUE	3	19		N	N	N	Y	N
A12		ATG10	NTC	1.77291	0.36927	6990.63	100	Negative Control (NC)	Auto	TRUE	0.0001	TRUE	3	9	TRUE	0.116679	TRUE	3	10		N	N	N	Y	N
B1		ATG10	UNKNOWN	17.7396	31.6827	2712.73	99.9543	Heterozygous C/T	Auto	TRUE	0.0001	TRUE	3	18	TRUE	0.116679	TRUE	3	20		N	N	N	Y	N
B2		ATG10	UNKNOWN	25.6791	9.00012	2492.08	99.9627	Homozygous C/C	Auto	TRUE	0.0001	TRUE	3	18	TRUE	0.116679	TRUE	3	21		N	N	N	Y	N
B3		ATG10	UNKNOWN	6.87687	29.1265	3545.07	99.7946	Homozygous T/T	Auto	TRUE	0.0001	TRUE	3	20	TRUE	0.116679	TRUE	3	18		N	N	N	Y	N
B4		ATG10	UNKNOWN	16.9017	29.2033	3370.5	99.9111	Heterozygous C/T	Auto	TRUE	0.0001	TRUE	3	18	TRUE	0.116679	TRUE	3	18		N	N	Y	Y	N
B5		ATG10	UNKNOWN	20.8711	6.34641	3053.56	99.6811	Homozygous C/C	Auto	TRUE	0.0001	TRUE	3	20	TRUE	0.116679	TRUE	3	23		N	N	N	Y	N
B6		ATG10	UNKNOWN	5.2569	23.2443	4076.32	99.9433	Homozygous T/T	Auto	TRUE	0.0001	TRUE	3	21	TRUE	0.116679	TRUE	3	20		N	N	N	Y	N
B7		ATG10	UNKNOWN	5.52646	23.4243	4112.43	99.9859	Homozygous T/T	Auto	TRUE	0.0001	TRUE	3	22	TRUE	0.116679	TRUE	3	21		N	N	N	Y	N
B8		ATG10	UNKNOWN	22.9531	8.47024	2976.32	99.9903	Homozygous C/C	Auto	TRUE	0.0001	TRUE	3	18	TRUE	0.116679	TRUE	3	21		N	N	N	Y	N
B9		ATG10	UNKNOWN	16.6129	29.1264	3008.44	99.979	Heterozygous C/T	Auto	TRUE	0.0001	TRUE	3	18	TRUE	0.116679	TRUE	3	18		N	N	N	Y	N
B10		ATG10	UNKNOWN	18.2196	32.155	2865.36	99.905	Heterozygous C/T	Auto	TRUE	0.0001	TRUE	3	17	TRUE	0.116679	TRUE	3	17		N	N	N	Y	N
B11		ATG10	UNKNOWN	25.0071	9.0369	2284.01	99.9899	Homozygous C/C	Auto	TRUE	0.0001	TRUE	3	19	TRUE	0.116679	TRUE	3	21		N	N	N	Y	N
B12		ATG10	NTC	1.66856	0.428766	4067.67	100	Negative Control (NC)	Auto	TRUE	0.0001	TRUE	3	39	TRUE	0.116679	TRUE	3	11		Y	N	N	Y	N
C1		ATG10	UNKNOWN	14.3337	25.1873	2891.82	99.8974	Heterozygous C/T	Auto	TRUE	0.0001	TRUE	3	21	TRUE	0.116679	TRUE	3	20		N	N	N	Y	N
C2		ATG10	UNKNOWN	22.0981	8.36735	2649.69	99.9589	Homozygous C/C	Auto	TRUE	0.0001	TRUE	3	18	TRUE	0.116679	TRUE	3	22		N	N	N	Y	N
C3		ATG10	UNKNOWN	21.5672	8.38118	2626.62	99.9168	Homozygous C/C	Auto	TRUE	0.0001	TRUE	3	19	TRUE	0.116679	TRUE	3	19		N	N	N	Y	N
C4		ATG10	UNKNOWN	17.0371	30.3199	3025.35	99.9891	Heterozygous C/T	Auto	TRUE	0.0001	TRUE	3	20	TRUE	0.116679	TRUE	3	20		N	N	Y	Y	N
C5		ATG10	UNKNOWN	15.9189	27.1877	3202.38	99.8604	Heterozygous C/T	Auto	TRUE	0.0001	TRUE	3	19	TRUE	0.116679	TRUE	3	15		N	N	Y	Y	N
C6		ATG10	UNKNOWN	12.7093	21.9806	3979.19	99.6649	Heterozygous C/T	Auto	TRUE	0.0001	TRUE	3	17	TRUE	0.116679	TRUE	3	15		N	N	N	Y	N
C7		ATG10	UNKNOWN	18.8756	6.36975	2968.06	99.7303	Homozygous C/C	Auto	TRUE	0.0001	TRUE	3	19	TRUE	0.116679	TRUE	3	22		N	N	N	Y	N
C8		ATG10	UNKNOWN	15.5147	27.351	3153.77	99.9795	Heterozygous C/T	Auto	TRUE	0.0001	TRUE	3	16	TRUE	0.116679	TRUE	3	16		N	N	N	Y	N
C9		ATG10	UNKNOWN	16.4755	29.0808	2969	99.9946	Heterozygous C/T	Auto	TRUE	0.0001	TRUE	3	20	TRUE	0.116679	TRUE	3	18		N	N	N	Y	N
C10		ATG10	UNKNOWN	6.58109	27.0314	3110.92	99.8954	Homozygous T/T	Auto	TRUE	0.0001	TRUE	3	23	TRUE	0.116679	TRUE	3	19		N	N	N	Y	N
C11		ATG10	UNKNOWN	17.5977	31.6787	2752.9	99.9555	Heterozygous C/T	Auto	TRUE	0.0001	TRUE	3	17	TRUE	0.116679	TRUE	3	20		N	N	N	Y	N
C12		ATG10	NTC	1.60122	0.409236	3532.9	100	Negative Control (NC)	Auto	TRUE	0.0001	TRUE	3	27	TRUE	0.116679	TRUE	3	27		N	N	N	Y	Y
D1		ATG10	UNKNOWN	22.8834	40.687	1107.36	98.9947	Heterozygous C/T	Auto	TRUE	0.0001	TRUE	3	19	TRUE	0.116679	TRUE	3	19		N	Y	Y	Y	N
D2		ATG10	UNKNOWN	5.90479	26.079	3825.21	99.9791	Homozygous T/T	Auto	TRUE	0.0001	TRUE	3	23	TRUE	0.116679	TRUE	3	19		N	N	N	Y	N
D3		ATG10	UNKNOWN	15.8461	28.9005	3450.81	99.9277	Heterozygous C/T	Auto	TRUE	0.0001	TRUE	3	21	TRUE	0.116679	TRUE	3	21		N	N	N	Y	N
D4		ATG10	UNKNOWN	26.8158	11.37	2600.5	99.7161	Homozygous C/C	Auto	TRUE	0.0001	TRUE	3	18	TRUE	0.116679	TRUE	3	22		N	N	Y	Y	N
D5		ATG10	UNKNOWN	15.5202	28.5023	3480.85	99.872	Heterozygous C/T	Auto	TRUE	0.0001	TRUE	3	22	TRUE	0.116679	TRUE	3	22		N	N	N	Y	N
D6		ATG10	UNKNOWN	6.14629	24.8124	4238.77	99.953	Homozygous T/T	Auto	TRUE	0.0001	TRUE	3	19	TRUE	0.116679	TRUE	3	16		N	N	N	Y	N
D7		ATG10	UNKNOWN	18.4889	33.5486	3116.36	99.8682	Heterozygous C/T	Auto	TRUE	0.0001	TRUE	3	18	TRUE	0.116679	TRUE	3	18		N	N	Y	Y	N
D8		ATG10	UNKNOWN	16.2502	29.8312	3511.51	99.9071	Heterozygous C/T	Auto	TRUE	0.0001	TRUE	3	21	TRUE	0.116679	TRUE	3	21		N	N	N	Y	N
D9		ATG10	UNKNOWN	7.11417	30.1356	3531.3	99.697	Homozygous T/T	Auto	TRUE	0.0001	TRUE	3	21	TRUE	0.116679	TRUE	3	18		N	N	Y	Y	N
D10		ATG10	UNKNOWN	6.26558	27.2562	3849.34	99.9434	Homozygous T/T	Auto	TRUE	0.0001	TRUE	3	22	TRUE	0.116679	TRUE	3	19		N	N	N	Y	N
D11		ATG10	UNKNOWN	17.7633	32.9392	3041.72	99.8191	Heterozygous C/T	Auto	TRUE	0.0001	TRUE	3	21	TRUE	0.116679	TRUE	3	21		N	N	N	Y	N
D12		ATG10	NTC	1.87885	0.57069	4018.29	100	Negative Control (NC)	Auto	TRUE	0.0001	TRUE	3	12	TRUE	0.116679	TRUE	3	12		Y	N	N	Y	N
E1		ATG10	UNKNOWN	16.9986	6.30786	2355.04	99.58	Homozygous C/C	Auto	TRUE	0.0001	TRUE	3	19	TRUE	0.116679	TRUE	3	21		N	N	N	Y	N
E2		ATG10	UNKNOWN	14.9972	25.7365	2864.8	99.8733	Heterozygous C/T	Auto	TRUE	0.0001	TRUE	3	19	TRUE	0.116679	TRUE	3	19		N	N	N	Y	N
E3		ATG10	UNKNOWN	15.4315	26.3595	2727.5	99.8584	Heterozygous C/T	Auto	TRUE	0.0001	TRUE	3	19	TRUE	0.116679	TRUE	3	19		N	N	N	Y	N
E4		ATG10	UNKNOWN	10.2097	17.5716	3952.19	99.0358	Heterozygous C/T	Auto	TRUE	0.0001	TRUE	3	20	TRUE	0.116679	TRUE	3	20		N	N	Y	Y	N
E5		ATG10	UNKNOWN	12.3661	21.7083	3332.97	99.5944	Heterozygous C/T	Auto	TRUE	0.0001	TRUE	3	22	TRUE	0.116679	TRUE	3	22		N	N	Y	Y	N
E6		ATG10	UNKNOWN	2.64325	9.0165	6729.83	97.2332	Homozygous T/T	Auto	TRUE	0.0001	TRUE	3	22	TRUE	0.116679	TRUE	3	16		N	N	N	Y	N
E7		ATG10	UNKNOWN	4.83397	16.2109	4187.52	99.199	Homozygous T/T	Auto	TRUE	0.0001	TRUE	3	18	TRUE	0.116679	TRUE	3	14		N	N	N	Y	N
E8		ATG10	UNKNOWN	15.5681	26.4133	2558.07	99.8107	Heterozygous C/T	Auto	TRUE	0.0001	TRUE	3	17	TRUE	0.116679	TRUE	3	17		N	N	N	Y	N
E9		ATG10	UNKNOWN	6.91854	23.7739	3198.74	99.2888	Homozygous T/T	Auto	TRUE	0.0001	TRUE	3	20	TRUE	0.116679	TRUE	3	17		N	N	N	Y	N
E10		ATG10	UNKNOWN	18.4904	7.86479	2577	99.5143	Homozygous C/C	Auto	TRUE	0.0001	TRUE	3	15	TRUE	0.116679	TRUE	3	17		N	N	N	Y	N
E11		ATG10	UNKNOWN	15.0016	25.5837	2866.57	99.8364	Heterozygous C/T	Auto	TRUE	0.0001	TRUE	3	17	TRUE	0.116679	TRUE	3	17		N	N	N	Y	N
E12		ATG10	NTC	1.25266	0.285818	3855.27	100	Negative Control (NC)	Auto	TRUE	0.0001	TRUE	3	26	TRUE	0.116679	TRUE	3	39		N	N	N	Y	N
F1		ATG10	UNKNOWN	13.1738	22.0852	2705.19	99.5907	Heterozygous C/T	Auto	TRUE	0.0001	TRUE	3	17	TRUE	0.116679	TRUE	3	17		N	N	N	Y	N
F2		ATG10	UNKNOWN	14.976	25.36	2690.19	99.785	Heterozygous C/T	Auto	TRUE	0.0001	TRUE	3	19	TRUE	0.116679	TRUE	3	18		N	N	N	Y	N
F3		ATG10	UNKNOWN	6.13691	21.1103	3239.39	99.4075	Homozygous T/T	Auto	TRUE	0.0001	TRUE	3	16	TRUE	0.116679	TRUE	3	15		N	N	N	Y	N
F4		ATG10	UNKNOWN	4.24683	15.6633	4766.96	99.3289	Homozygous T/T	Auto	TRUE	0.0001	TRUE	3	18	TRUE	0.116679	TRUE	3	15		N	N	N	Y	N
F5		ATG10	UNKNOWN	16.3356	5.92538	2966.86	99.5004	Homozygous C/C	Auto	TRUE	0.0001	TRUE	3	18	TRUE	0.116679	TRUE	3	21		N	N	N	Y	N
F6		ATG10	UNKNOWN	9.61105	15.7398	4238.42	98.8251	Heterozygous C/T	Auto	TRUE	0.0001	TRUE	3	20	TRUE	0.116679	TRUE	3	18		N	N	N	Y	N
F7		ATG10	UNKNOWN	16.1862	26.6765	2671.8	99.4851	Heterozygous C/T	Auto	TRUE	0.0001	TRUE	3	16	TRUE	0.116679	TRUE	3	16		N	N	N	Y	N
F8		ATG10	UNKNOWN	15.1591	25.4312	2856.52	99.7075	Heterozygous C/T	Auto	TRUE	0.0001	TRUE	3	16	TRUE	0.116679	TRUE	3	16		N	N	Y	Y	N
F9		ATG10	UNKNOWN	22.8085	9.02132	2150.1	99.9321	Homozygous C/C	Auto	TRUE	0.0001	TRUE	3	18	TRUE	0.116679	TRUE	3	22		N	N	N	Y	N
F10		ATG10	UNKNOWN	14.5308	23.9408	3054.46	99.4975	Heterozygous C/T	Auto	TRUE	0.0001	TRUE	3	15	TRUE	0.116679	TRUE	3	15		N	N	N	Y	N
F11		ATG10	UNKNOWN	14.3329	23.6816	2909.46	99.5261	Heterozygous C/T	Auto	TRUE	0.0001	TRUE	3	21	TRUE	0.116679	TRUE	3	21		N	N	N	Y	N
F12		ATG10	NTC	1.47317	0.263382	2964.58	100	Negative Control (NC)	Auto	TRUE	0.0001	TRUE	3	38	TRUE	0.116679	TRUE	3	38		N	N	N	Y	N
G1		ATG10	UNKNOWN	15.3827	26.2313	3213.47	99.846	Heterozygous C/T	Auto	TRUE	0.0001	TRUE	3	20	TRUE	0.116679	TRUE	3	17		N	N	N	Y	N
G2		ATG10	UNKNOWN	6.25527	24.8604	3355.95	99.9213	Homozygous T/T	Auto	TRUE	0.0001	TRUE	3	23	TRUE	0.116679	TRUE	3	20		N	N	N	Y	N
G3		ATG10	UNKNOWN	18.8041	33.8185	2521.42	99.8525	Heterozygous C/T	Auto	TRUE	0.0001	TRUE	3	20	TRUE	0.116679	TRUE	3	20		N	N	N	Y	N
G4		ATG10	UNKNOWN	13.1454	23.6598	3865.58	99.6706	Heterozygous C/T	Auto	TRUE	0.0001	TRUE	3	18	TRUE	0.116679	TRUE	3	15		N	N	N	Y	N
G5		ATG10	UNKNOWN	15.6164	26.5079	3165.75	99.8148	Heterozygous C/T	Auto	TRUE	0.0001	TRUE	3	17	TRUE	0.116679	TRUE	3	17		N	N	N	Y	N
G6		ATG10	UNKNOWN	14.1953	24.5566	3290.9	99.856	Heterozygous C/T	Auto	TRUE	0.0001	TRUE	3	18	TRUE	0.116679	TRUE	3	21		N	N	N	Y	N
G7		ATG10	UNKNOWN	13.0052	24.3508	3144.13	99.3073	Heterozygous C/T	Auto	TRUE	0.0001	TRUE	3	23	TRUE	0.116679	TRUE	3	23		N	N	N	Y	N
G8		ATG10	UNKNOWN	16.9076	30.2468	2946.77	99.991	Heterozygous C/T	Auto	TRUE	0.0001	TRUE	3	21	TRUE	0.116679	TRUE	3	21		N	N	N	Y	N
G9		ATG10	UNKNOWN	15.9802	29.1548	3185.24	99.9314	Heterozygous C/T	Auto	TRUE	0.0001	TRUE	3	19	TRUE	0.116679	TRUE	3	19		N	N	N	Y	N
G10		ATG10	UNKNOWN	26.2246	9.49041	2105	99.9557	Homozygous C/C	Auto	TRUE	0.0001	TRUE	3	18	TRUE	0.116679	TRUE	3	23		N	N	N	Y	N
G11		ATG10	UNKNOWN	18.7042	31.9792	2895.63	99.6916	Heterozygous C/T	Auto	TRUE	0.0001	TRUE	3	19	TRUE	0.116679	TRUE	3	15		N	N	N	Y	N
G12		ATG10	NTC	1.51541	0.463917	4751.97	100	Negative Control (NC)	Auto	TRUE	0.0001	TRUE	3	25	TRUE	0.116679	TRUE	3	15		Y	N	N	Y	N
H1		ATG10	UNKNOWN	6.71091	30.1802	3664.56	99.7486	Homozygous T/T	Auto	TRUE	0.0001	TRUE	3	18	TRUE	0.116679	TRUE	3	18		N	N	N	Y	N
H2		ATG10	UNKNOWN	20.3613	39.4034	3045.47	99.0462	Heterozygous C/T	Auto	TRUE	0.0001	TRUE	3	21	TRUE	0.116679	TRUE	3	21		N	N	N	Y	N
H3		ATG10	UNKNOWN	4.06843	30.7133	3801.38	97.681	Homozygous T/T	Auto	TRUE	0.0001	TRUE	3	26	TRUE	0.116679	TRUE	3	23		N	N	N	Y	N
H4		ATG10	UNKNOWN	5.69887	28.6544	4739.62	99.7014	Homozygous T/T	Auto	TRUE	0.0001	TRUE	3	21	TRUE	0.116679	TRUE	3	16		N	N	N	Y	N
H5		ATG10	UNKNOWN	14.1861	26.2168	4650.58	99.6799	Heterozygous C/T	Auto	TRUE	0.0001	TRUE	3	19	TRUE	0.116679	TRUE	3	19		N	N	N	Y	N
H6		ATG10	UNKNOWN	14.7647	27.5102	4460.97	99.6894	Heterozygous C/T	Auto	TRUE	0.0001	TRUE	3	18	TRUE	0.116679	TRUE	3	18		N	N	N	Y	N
H7		ATG10	UNKNOWN	3.86337	27.4301	3858.57	97.9764	Homozygous T/T	Auto	TRUE	0.0001	TRUE	3	30	TRUE	0.116679	TRUE	3	27		N	N	N	Y	N
H8		ATG10	UNKNOWN	32.6628	11.3262	2643.17	99.3413	Homozygous C/C	Auto	TRUE	0.0001	TRUE	3	16	TRUE	0.116679	TRUE	3	22		N	N	N	Y	N
H9		ATG10	UNKNOWN	35.4528	12.3162	2396.54	98.8677	Homozygous C/C	Auto	TRUE	0.0001	TRUE	3	19	TRUE	0.116679	TRUE	3	22		N	N	N	Y	N
H10		ATG10	UNKNOWN	17.5118	33.1331	3476.2	99.6571	Heterozygous C/T	Auto	TRUE	0.0001	TRUE	3	14	TRUE	0.116679	TRUE	3	16		N	N	N	Y	N
H11		ATG10	UNKNOWN	22.6616	43.0409	3128.12	98.6947	Heterozygous C/T	Auto	TRUE	0.0001	TRUE	3	20	TRUE	0.116679	TRUE	3	20		N	N	N	Y	N
H12		ATG10	NTC	1.95352	0.231526	5313.18	100	Negative Control (NC)	Auto	TRUE	0.0001	TRUE	3	21	TRUE	0.116679	TRUE	3	39		N	N	N	Y	N
Block Type	96well
Chemistry	TAQMAN
Experiment File Name	C:\Documents and Settings\Administrator\My Documents\usuarios\Elena Bueno\ATG10 Y NOD2rs44 PAC 2 13-11-13.eds
Experiment Run End Time	2013-11-13 19:41:53 PM CET
Instrument Type	steponeplus
Passive Reference	ROX
Well	Sample Name	SNP Assay Name	Task	Allele1 ΔRn	Allele2 ΔRn	Pass.Ref	Quality(%)	Call	Method	Allele1 Automatic Ct Threshold	Allele1 Ct Threshold	Allele1 Automatic Baseline	Allele1 Baseline Start	Allele1 Baseline End	Allele2 Automatic Ct Threshold	Allele2 Ct Threshold	Allele2 Automatic Baseline	Allele2 Baseline Start	Allele2 Baseline End	Comments	NOISE	SPIKE
A1		ATG10	UNKNOWN	0.956845	1.84288	5656.24	0	Undetermined	Auto	TRUE	0.0912469	TRUE	3	21	TRUE	0.0437515	TRUE	3	20		N	N
A2		ATG10	UNKNOWN	1.06965	2.07	5306.99	0	Undetermined	Auto	TRUE	0.0912469	TRUE	3	20	TRUE	0.0437515	TRUE	3	19		N	N
A3		ATG10	UNKNOWN	1.34379	1.28632	5185.02	0	Undetermined	Auto	TRUE	0.0912469	TRUE	3	20	TRUE	0.0437515	TRUE	3	22		N	N
A4		ATG10	UNKNOWN	1.24645	0.448828	5770.4	0	Undetermined	Auto	TRUE	0.0912469	TRUE	3	23	TRUE	0.0437515	TRUE	3	26		N	N
A5		ATG10	UNKNOWN	1.05145	2.0105	5573.9	0	Undetermined	Auto	TRUE	0.0912469	TRUE	3	22	TRUE	0.0437515	TRUE	3	20		N	N
A6		ATG10	UNKNOWN	0.869034	1.68198	7737.21	0	Undetermined	Auto	TRUE	0.0912469	TRUE	3	20	TRUE	0.0437515	TRUE	3	18		N	N
A7		ATG10	UNKNOWN	1.01355	1.89424	5940.98	0	Undetermined	Auto	TRUE	0.0912469	TRUE	3	19	TRUE	0.0437515	TRUE	3	17		N	N
A8		ATG10	UNKNOWN	1.05703	2.02472	5564.97	0	Undetermined	Auto	TRUE	0.0912469	TRUE	3	22	TRUE	0.0437515	TRUE	3	19		N	N
A9		ATG10	UNKNOWN	0.946795	1.95656	5845.51	0	Undetermined	Auto	TRUE	0.0912469	TRUE	3	20	TRUE	0.0437515	TRUE	3	18		N	N
A10		ATG10	UNKNOWN	0.95934	2.01934	5817.55	0	Undetermined	Auto	TRUE	0.0912469	TRUE	3	20	TRUE	0.0437515	TRUE	3	19		N	N
A11		ATG10	UNKNOWN	1.17512	0.434562	5732.26	0	Undetermined	Auto	TRUE	0.0912469	TRUE	3	19	TRUE	0.0437515	TRUE	3	20		N	N
A12		ATG10	NTC	0.13413	0.0935825	10804.2	100	Negative Control (NC)	Auto	TRUE	0.0912469	TRUE	3	39	TRUE	0.0437515	TRUE	3	39		N	N
B1		ATG10	UNKNOWN	4.27092	6.96763	5979.15	0	Undetermined	Auto	TRUE	0.0912469	TRUE	3	20	TRUE	0.0437515	TRUE	3	19		N	N
B2		ATG10	UNKNOWN	1.98965	6.83948	5974.68	0	Undetermined	Auto	TRUE	0.0912469	TRUE	3	23	TRUE	0.0437515	TRUE	3	19		N	N
B3		ATG10	UNKNOWN	1.95442	6.80434	6894.07	0	Undetermined	Auto	TRUE	0.0912469	TRUE	3	22	TRUE	0.0437515	TRUE	3	17		N	N
B4		ATG10	UNKNOWN	4.51343	1.65772	6417.35	0	Undetermined	Auto	TRUE	0.0912469	TRUE	3	18	TRUE	0.0437515	TRUE	3	20		N	N
B5		ATG10	UNKNOWN	4.15026	6.42585	6674.63	0	Undetermined	Auto	TRUE	0.0912469	TRUE	3	20	TRUE	0.0437515	TRUE	3	18		N	N
B6		ATG10	UNKNOWN	3.93564	6.3718	7175.44	0	Undetermined	Auto	TRUE	0.0912469	TRUE	3	21	TRUE	0.0437515	TRUE	3	18		N	N
B7		ATG10	UNKNOWN	4.15386	5.92346	7001.02	0	Undetermined	Auto	TRUE	0.0912469	TRUE	3	21	TRUE	0.0437515	TRUE	3	21		N	N
B8		ATG10	UNKNOWN	3.16787	6.6983	7114.5	0	Undetermined	Auto	TRUE	0.0912469	TRUE	3	22	TRUE	0.0437515	TRUE	3	22		N	N
B9		ATG10	UNKNOWN	4.07939	6.73466	6469.18	0	Undetermined	Auto	TRUE	0.0912469	TRUE	3	20	TRUE	0.0437515	TRUE	3	20		N	N
B10		ATG10	UNKNOWN	2.03296	6.98421	6176.32	0	Undetermined	Auto	TRUE	0.0912469	TRUE	3	20	TRUE	0.0437515	TRUE	3	17		N	N
B11		ATG10	UNKNOWN	4.12107	7.15085	5157.86	0	Undetermined	Auto	TRUE	0.0912469	TRUE	3	22	TRUE	0.0437515	TRUE	3	20		N	N
B12		ATG10	NTC	0.382916	0.0499028	5189.2	100	Negative Control (NC)	Auto	TRUE	0.0912469	TRUE	3	39	TRUE	0.0437515	TRUE	3	39		N	N
C1		ATG10	UNKNOWN	2.10225	5.95922	5857.52	0	Undetermined	Auto	TRUE	0.0912469	TRUE	3	24	TRUE	0.0437515	TRUE	3	21		N	N
C2		ATG10	UNKNOWN	3.51538	3.83562	6904.98	0	Undetermined	Auto	TRUE	0.0912469	TRUE	3	27	TRUE	0.0437515	TRUE	3	27		N	N
C3																					N	N
C4																					N	N
C5																					N	N
C6																					N	N
C7																					N	N
C8																					N	N
C9																					N	N
C10																					N	N
C11																					N	N
C12		ATG10	NTC	0.349755	0.177784	11064.3	100	Negative Control (NC)	Auto	TRUE	0.0912469	TRUE	3	39	TRUE	0.0437515	TRUE	3	39		N	N
																					N	N
																					N	N
Block Type	96well																					N
Chemistry	TAQMAN																					N
Experiment File Name	C:\Documents and Settings\Administrator\My Documents\usuarios\Elena Bueno\23-1-14 ATG10 pac2.eds																					N
Experiment Run End Time	Not Started																					N
Instrument Type	steponeplus																					N
Passive Reference	ROX																					N
																						N
Well	Sample Name	SNP Assay Name	Task	Allele1 ΔRn	Allele2 ΔRn	Pass.Ref	Quality(%)	Call	Method	Allele1 Automatic Ct Threshold	Allele1 Ct Threshold	Allele1 Automatic Baseline	Allele1 Baseline Start	Allele1 Baseline End	Allele2 Automatic Ct Threshold	Allele2 Ct Threshold	Allele2 Automatic Baseline	Allele2 Baseline Start	Allele2 Baseline End	Comments	AMPNC	N
A1		ATG10	UNKNOWN	5.22276	8.42217	7553.32	99.9762	Heterozygous C/T	Auto	TRUE	0.0615336	TRUE	3	20	TRUE	0.0360548	TRUE	3	19		N	N
A2		ATG10	UNKNOWN	6.31016	9.76258	7425.86	99.4519	Heterozygous C/T	Auto	TRUE	0.0615336	TRUE	3	18	TRUE	0.0360548	TRUE	3	16		N	N
A3		ATG10	UNKNOWN	7.34014	7.32154	7377.27	89.8063	Undetermined	Auto	TRUE	0.0615336	TRUE	3	19	TRUE	0.0360548	TRUE	3	19		N	N
A4		ATG10	UNKNOWN	6.68125	1.62588	7751.56	99.7628	Homozygous C/C	Auto	TRUE	0.0615336	TRUE	3	21	TRUE	0.0360548	TRUE	3	23		N	N
A5		ATG10	UNKNOWN	5.57762	8.81263	8399.47	99.886	Heterozygous C/T	Auto	TRUE	0.0615336	TRUE	3	19	TRUE	0.0360548	TRUE	3	19		N	N
A6		ATG10	UNKNOWN	4.62893	7.05847	10913.2	99.8973	Heterozygous C/T	Auto	TRUE	0.0615336	TRUE	3	17	TRUE	0.0360548	TRUE	3	14		N	N
A7		ATG10	UNKNOWN	0.524691	-0.0136023	7976.81	3.94499	Undetermined	Auto	TRUE	0.0615336	TRUE	3	39	TRUE	0.0360548	TRUE	3	39		N	N
A8		ATG10	UNKNOWN	5.51069	8.95481	8591.91	99.8831	Heterozygous C/T	Auto	TRUE	0.0615336	TRUE	3	20	TRUE	0.0360548	TRUE	3	18		N	N
A9		ATG10	UNKNOWN	5.53606	8.9256	9033.38	99.8831	Heterozygous C/T	Auto	TRUE	0.0615336	TRUE	3	20	TRUE	0.0360548	TRUE	3	18		N	N
A10		ATG10	UNKNOWN	6.11607	9.99806	8529.54	99.4844	Heterozygous C/T	Auto	TRUE	0.0615336	TRUE	3	18	TRUE	0.0360548	TRUE	3	16		N	N
A11		ATG10	UNKNOWN	6.93417	7.62912	8704.98	98.0424	Heterozygous C/T	Auto	TRUE	0.0615336	TRUE	3	18	TRUE	0.0360548	TRUE	3	18		N	N
A12		ATG10	NTC	0.680456	-0.111347	3374.58	100	Negative Control (NC)	Auto	TRUE	0.0615336	TRUE	3	24	TRUE	0.0360548	TRUE	1	3		N	N
B1		ATG10	UNKNOWN	4.57078	7.63586	7150.73	99.9424	Heterozygous C/T	Auto	TRUE	0.0615336	TRUE	3	22	TRUE	0.0360548	TRUE	3	20		N	N
B2		ATG10	UNKNOWN	1.9718	7.85776	6824.76	99.9864	Homozygous T/T	Auto	TRUE	0.0615336	TRUE	3	24	TRUE	0.0360548	TRUE	3	20		N	N
B3		ATG10	UNKNOWN	1.87675	7.88382	7003.1	100	Homozygous T/T	Auto	TRUE	0.0615336	TRUE	3	24	TRUE	0.0360548	TRUE	3	20		N
B4		ATG10	UNKNOWN	5.45816	1.55002	6626.57	99.9509	Homozygous C/C	Auto	TRUE	0.0615336	TRUE	3	16	TRUE	0.0360548	TRUE	3	19		N
B5		ATG10	UNKNOWN	4.43725	7.42937	6936.75	99.9028	Heterozygous C/T	Auto	TRUE	0.0615336	TRUE	3	21	TRUE	0.0360548	TRUE	3	20		N
B6		ATG10	UNKNOWN	4.37669	7.10642	7552.76	99.8761	Heterozygous C/T	Auto	TRUE	0.0615336	TRUE	3	19	TRUE	0.0360548	TRUE	3	18		N
B7		ATG10	UNKNOWN	0.418856	0.0361221	5810.15	7.43348	Undetermined	Auto	TRUE	0.0615336	TRUE	3	8	TRUE	0.0360548	TRUE	3	39		N
B8		ATG10	UNKNOWN	3.47366	7.71991	7391.63	90.1157	Undetermined	Auto	TRUE	0.0615336	TRUE	3	23	TRUE	0.0360548	TRUE	3	21		N
B9		ATG10	UNKNOWN	4.31656	7.39971	7342.66	99.8462	Heterozygous C/T	Auto	TRUE	0.0615336	TRUE	3	23	TRUE	0.0360548	TRUE	3	21		N
B10		ATG10	UNKNOWN	2.15858	8.02639	6789.07	99.9148	Homozygous T/T	Auto	TRUE	0.0615336	TRUE	3	20	TRUE	0.0360548	TRUE	3	17		N
B11		ATG10	UNKNOWN	4.41035	7.8711	6314.73	99.827	Heterozygous C/T	Auto	TRUE	0.0615336	TRUE	3	22	TRUE	0.0360548	TRUE	3	20		N
B12		ATG10	NTC	-0.859417	-1.71403	2463.16	100	Negative Control (NC)	Auto	TRUE	0.0615336	TRUE	3	16	TRUE	0.0360548	TRUE	1	2		Y
C1		ATG10	UNKNOWN	1.26271	6.03155	5472.93	99.5231	Homozygous T/T	Auto	TRUE	0.0615336	TRUE	3	23	TRUE	0.0360548	TRUE	3	20		N
C2		ATG10	UNKNOWN	3.37579	4.45985	5870.97	98.4236	Heterozygous C/T	Auto	TRUE	0.0615336	TRUE	3	26	TRUE	0.0360548	TRUE	3	25		N
C3																					N
C4																					N
C5																					N
C6																					N
C7																					N
C8																					N
C9																					N
C10																					N
C11																					N
C12		ATG10	NTC	0.323021	-0.0216192	2728.62	100	Negative Control (NC)	Auto	TRUE	0.0615336	TRUE	3	39	TRUE	0.0360548	TRUE	3	13		Y
Block Type	96well
Chemistry	TAQMAN
Experiment File Name	C:\Documents and Settings\Administrator\My Documents\usuarios\Elena Bueno\MALLORCA ATG2B ATG10.eds
Experiment Run End Time	2016-02-22 14:38:26 PM CET
Instrument Type	steponeplus
Passive Reference	ROX
F1		ATG10	UNKNOWN	2.10839	7.69358	8932.13	99.5314	Homozygous T/T	Auto	TRUE	0.11327	TRUE	3	23	TRUE	0.0707999	TRUE	3	20		N
F2		ATG10	UNKNOWN	2.15313	7.78829	9018.27	99.6328	Homozygous T/T	Auto	TRUE	0.11327	TRUE	3	22	TRUE	0.0707999	TRUE	3	17		N
F3		ATG10	UNKNOWN	2.91235	7.73361	9760.02	96.7514	Homozygous T/T	Auto	TRUE	0.11327	TRUE	3	20	TRUE	0.0707999	TRUE	3	15		N
F4		ATG10	UNKNOWN	2.17426	7.08681	10072.8	99.9421	Homozygous T/T	Auto	TRUE	0.11327	TRUE	3	23	TRUE	0.0707999	TRUE	3	19		N
F5		ATG10	UNKNOWN	6.75056	1.20681	8176.05	98.5456	Homozygous C/C	Auto	TRUE	0.11327	TRUE	3	21	TRUE	0.0707999	TRUE	3	23		N
F6		ATG10	UNKNOWN	1.64902	5.67545	13336.4	98.4241	Homozygous T/T	Auto	TRUE	0.11327	TRUE	3	23	TRUE	0.0707999	TRUE	3	20		N
F7		ATG10	UNKNOWN	5.17208	7.84985	8748.03	99.2609	Heterozygous C/T	Auto	TRUE	0.11327	TRUE	3	21	TRUE	0.0707999	TRUE	3	21		N
F8		ATG10	UNKNOWN	5.29836	7.36579	9827.55	99.216	Heterozygous C/T	Auto	TRUE	0.11327	TRUE	3	18	TRUE	0.0707999	TRUE	3	15		N
F9		ATG10	UNKNOWN	2.84962	8.16325	9537.13	98.3344	Homozygous T/T	Auto	TRUE	0.11327	TRUE	3	20	TRUE	0.0707999	TRUE	3	15		N
F10		ATG10	UNKNOWN	2.82639	7.59065	8435.81	97.2008	Homozygous T/T	Auto	TRUE	0.11327	TRUE	3	17	TRUE	0.0707999	TRUE	3	11		N
F11		ATG10	UNKNOWN	6.20867	1.42471	9235.8	99.5679	Homozygous C/C	Auto	TRUE	0.11327	TRUE	3	16	TRUE	0.0707999	TRUE	3	19		N
F12		ATG10	NTC	0.549073	-0.249573	5162.79	100	Negative Control (NC)	Auto	TRUE	0.11327	TRUE	3	39	TRUE	0.0707999	TRUE	3	22		N
G1		ATG10	UNKNOWN	3.71392	5.23534	7476.8	99.5073	Heterozygous C/T	Auto	TRUE	0.11327	TRUE	3	24	TRUE	0.0707999	TRUE	3	22		N
G2		ATG10	UNKNOWN	4.31067	1.2605	8607.39	99.4241	Homozygous C/C	Auto	TRUE	0.11327	TRUE	3	16	TRUE	0.0707999	TRUE	3	16		N
G3		ATG10	UNKNOWN	4.61573	6.30899	7989.71	99.688	Heterozygous C/T	Auto	TRUE	0.11327	TRUE	3	16	TRUE	0.0707999	TRUE	3	12		N
G4		ATG10	UNKNOWN	3.686	5.14207	9555.17	99.4462	Heterozygous C/T	Auto	TRUE	0.11327	TRUE	3	21	TRUE	0.0707999	TRUE	3	20		N
G5		ATG10	UNKNOWN	4.14475	5.54209	9125.4	99.4394	Heterozygous C/T	Auto	TRUE	0.11327	TRUE	3	15	TRUE	0.0707999	TRUE	3	11		N
G6		ATG10	UNKNOWN	1.85139	5.23689	10415	98.5468	Homozygous T/T	Auto	TRUE	0.11327	TRUE	3	20	TRUE	0.0707999	TRUE	3	16		N
G7		ATG10	UNKNOWN	1.71025	5.77532	9741.36	98.7862	Homozygous T/T	Auto	TRUE	0.11327	TRUE	3	19	TRUE	0.0707999	TRUE	3	12		N
G8		ATG10	UNKNOWN	0.353343	-0.121697	9149.35	7.85914e-06	Undetermined	Auto	TRUE	0.11327	TRUE	3	39	TRUE	0.0707999	TRUE	3	39		N
G9		ATG10	UNKNOWN	4.57691	1.29164	6974.15	99.6904	Homozygous C/C	Auto	TRUE	0.11327	TRUE	3	16	TRUE	0.0707999	TRUE	3	12		N
G10		ATG10	UNKNOWN	5.37886	1.44885	6003.22	100	Homozygous C/C	Auto	TRUE	0.11327	TRUE	3	18	TRUE	0.0707999	TRUE	3	19		N
G11		ATG10	UNKNOWN	4.2234	6.10986	5026.8	99.9517	Heterozygous C/T	Auto	TRUE	0.11327	TRUE	3	22	TRUE	0.0707999	TRUE	3	22		N
G12		ATG10	NTC	0.471441	-0.0794959	2351.71	100	Negative Control (NC)	Auto	TRUE	0.11327	TRUE	3	34	TRUE	0.0707999	TRUE	3	39		N
H1		ATG10	UNKNOWN	4.11754	5.71574	5494.38	99.8008	Heterozygous C/T	Auto	TRUE	0.11327	TRUE	3	18	TRUE	0.0707999	TRUE	3	15		N
H2		ATG10	UNKNOWN	3.59608	5.56074	6558.67	98.6246	Heterozygous C/T	Auto	TRUE	0.11327	TRUE	3	23	TRUE	0.0707999	TRUE	3	21		N
H3		ATG10	UNKNOWN	5.2552	7.50519	5559.31	99.4041	Heterozygous C/T	Auto	TRUE	0.11327	TRUE	3	16	TRUE	0.0707999	TRUE	3	12		N
H4		ATG10	UNKNOWN	4.58106	6.59202	6696.13	99.9822	Heterozygous C/T	Auto	TRUE	0.11327	TRUE	3	18	TRUE	0.0707999	TRUE	3	15		N
H5		ATG10	UNKNOWN	4.76364	7.10704	6138.45	99.7959	Heterozygous C/T	Auto	TRUE	0.11327	TRUE	3	21	TRUE	0.0707999	TRUE	3	19		N
H6		ATG10	UNKNOWN	4.18024	6.21227	7013.31	99.8229	Heterozygous C/T	Auto	TRUE	0.11327	TRUE	3	15	TRUE	0.0707999	TRUE	3	15		N
H7		ATG10	UNKNOWN	4.6668	7.14488	6394.8	99.603	Heterozygous C/T	Auto	TRUE	0.11327	TRUE	3	17	TRUE	0.0707999	TRUE	3	16		N
H8		ATG10	UNKNOWN	4.27472	6.2135	7054.3	99.9628	Heterozygous C/T	Auto	TRUE	0.11327	TRUE	3	20	TRUE	0.0707999	TRUE	3	18		N
H9		ATG10	UNKNOWN	4.80538	6.70179	6625.21	99.7645	Heterozygous C/T	Auto	TRUE	0.11327	TRUE	3	18	TRUE	0.0707999	TRUE	3	15		N
H10		ATG10	UNKNOWN							TRUE	0.11327	TRUE	3	38	TRUE	0.0707999	TRUE	3	5		N
H11		ATG10	UNKNOWN							TRUE	0.11327	TRUE	3	37	TRUE	0.0707999	TRUE	3	39		N
H12		ATG10	NTC	0.416235	0.103824	3062.81	100	Negative Control (NC)	Auto	TRUE	0.11327	TRUE	3	39	TRUE	0.0707999	TRUE	3	38		N

## Sheet: ATG16L1
Block Type	96well
Chemistry	TAQMAN
Experiment File Name	C:\Documents and Settings\Administrator\My Documents\usuarios\Elena Bueno\ATG16L1 Elena 11-10-13 placa 1.eds
Experiment Run End Time	2013-10-11 11:54:14 AM CEST
Instrument Type	steponeplus
Passive Reference	ROX
Well	Sample Name	SNP Assay Name	Task	Allele1 ΔRn	Allele2 ΔRn	Pass.Ref	Quality(%)	Call	Method	Allele1 Automatic Ct Threshold	Allele1 Ct Threshold	Allele1 Automatic Baseline	Allele1 Baseline Start	Allele1 Baseline End	Allele2 Automatic Ct Threshold	Allele2 Ct Threshold	Allele2 Automatic Baseline	Allele2 Baseline Start	Allele2 Baseline End	Comments	BADROX	AMPNC	NOISE	SPIKE
A1		ATG16L1	UNKNOWN	7.82207	9.68196	3897.55	99.4856	Heterozygous A/G	Auto	TRUE	0.305346	TRUE	3	17	TRUE	0.0447036	TRUE	3	15		N	N	N	N
A2		ATG16L1	UNKNOWN	12.5412	16.7802	2662.24	99.9886	Heterozygous A/G	Auto	TRUE	0.305346	TRUE	3	15	TRUE	0.0447036	TRUE	3	17		N	N	N	N
A3		ATG16L1	UNKNOWN	12.177	3.09104	2943.38	99.8226	Homozygous A/A	Auto	TRUE	0.305346	TRUE	3	18	TRUE	0.0447036	TRUE	3	20		N	N	N	N
A4		ATG16L1	UNKNOWN	11.4659	14.7686	2947.03	99.9529	Heterozygous A/G	Auto	TRUE	0.305346	TRUE	3	17	TRUE	0.0447036	TRUE	3	17		N	N	N	N
A5		ATG16L1	UNKNOWN	10.7747	14.3803	2846.29	99.9181	Heterozygous A/G	Auto	TRUE	0.305346	TRUE	3	15	TRUE	0.0447036	TRUE	3	13		N	N	N	N
A6		ATG16L1	UNKNOWN	8.83963	11.2388	4107.23	99.7085	Heterozygous A/G	Auto	TRUE	0.305346	TRUE	3	16	TRUE	0.0447036	TRUE	3	16		N	N	N	N
A7		ATG16L1	UNKNOWN	9.5877	12.2387	3368.41	99.8057	Heterozygous A/G	Auto	TRUE	0.305346	TRUE	3	16	TRUE	0.0447036	TRUE	3	17		N	N	N	N
A8		ATG16L1	UNKNOWN	11.802	15.4817	2983.75	99.9901	Heterozygous A/G	Auto	TRUE	0.305346	TRUE	3	15	TRUE	0.0447036	TRUE	3	16		N	N	N	N
A9		ATG16L1	UNKNOWN	10.7117	2.38327	3564.62	99.9799	Homozygous A/A	Auto	TRUE	0.305346	TRUE	3	16	TRUE	0.0447036	TRUE	3	19		N	N	N	N
A10		ATG16L1	UNKNOWN	11.8007	15.3291	2829.31	99.9795	Heterozygous A/G	Auto	TRUE	0.305346	TRUE	3	19	TRUE	0.0447036	TRUE	3	19		N	N	N	N
A11		ATG16L1	UNKNOWN	6.30158	19.8231	2734.25	99.7079	Homozygous G/G	Auto	TRUE	0.305346	TRUE	3	20	TRUE	0.0447036	TRUE	3	17		N	N	N	N
A12		ATG16L1	NTC	0.912417	0.384478	4814	100	Negative Control (NC)	Auto	TRUE	0.305346	TRUE	3	32	TRUE	0.0447036	TRUE	3	15		N	N	N	N
B1		ATG16L1	UNKNOWN	7.10857	8.91043	2508.75	99.3915	Heterozygous A/G	Auto	TRUE	0.305346	TRUE	3	18	TRUE	0.0447036	TRUE	3	17		N	N	N	N
B2		ATG16L1	UNKNOWN	6.50486	8.86877	2824.56	98.73	Heterozygous A/G	Auto	TRUE	0.305346	TRUE	3	16	TRUE	0.0447036	TRUE	3	16		N	N	N	N
B3		ATG16L1	UNKNOWN	6.52683	1.2452	3156.69	99.0299	Homozygous A/A	Auto	TRUE	0.305346	TRUE	3	18	TRUE	0.0447036	TRUE	3	20		N	N	N	N
B4		ATG16L1	UNKNOWN	6.19028	1.11578	3306.81	100	Homozygous A/A	Manual	TRUE	0.305346	TRUE	3	18	TRUE	0.0447036	TRUE	3	19		N	N	N	N
B5		ATG16L1	UNKNOWN	2.30107	8.89636	3271.16	96.3463	Homozygous G/G	Auto	TRUE	0.305346	TRUE	3	20	TRUE	0.0447036	TRUE	3	19		N	N	N	N
B6		ATG16L1	UNKNOWN	5.71057	7.23736	3214.98	98.9605	Heterozygous A/G	Auto	TRUE	0.305346	TRUE	3	18	TRUE	0.0447036	TRUE	3	19		N	N	N	N
B7		ATG16L1	UNKNOWN	5.1918	0.806174	3807.24	100	Homozygous A/A	Manual	TRUE	0.305346	TRUE	3	21	TRUE	0.0447036	TRUE	3	21		N	N	N	N
B8		ATG16L1	UNKNOWN	6.24404	8.29173	3027.24	98.8779	Heterozygous A/G	Auto	TRUE	0.305346	TRUE	3	16	TRUE	0.0447036	TRUE	3	16		N	N	N	N
B9		ATG16L1	UNKNOWN	6.26761	8.3227	2917.88	98.8893	Heterozygous A/G	Auto	TRUE	0.305346	TRUE	3	15	TRUE	0.0447036	TRUE	3	16		N	N	N	N
B10		ATG16L1	UNKNOWN	6.50469	8.65563	2682.31	98.9773	Heterozygous A/G	Auto	TRUE	0.305346	TRUE	3	19	TRUE	0.0447036	TRUE	3	15		N	N	N	N
B11		ATG16L1	UNKNOWN	6.00988	7.83477	3071.34	98.9212	Heterozygous A/G	Auto	TRUE	0.305346	TRUE	3	19	TRUE	0.0447036	TRUE	3	17		N	N	N	N
B12		ATG16L1	NTC	0.755747	0.2796	2049.31	100	Negative Control (NC)	Auto	TRUE	0.305346	TRUE	3	22	TRUE	0.0447036	TRUE	3	20		N	N	N	N
C1		ATG16L1	UNKNOWN	13.291	2.66971	3288.7	99.8766	Homozygous A/A	Auto	TRUE	0.305346	TRUE	3	19	TRUE	0.0447036	TRUE	3	23		N	N	N	N
C2		ATG16L1	UNKNOWN	16.7184	21.9732	3167.72	99.6137	Heterozygous A/G	Auto	TRUE	0.305346	TRUE	3	17	TRUE	0.0447036	TRUE	3	17		N	N	N	N
C3		ATG16L1	UNKNOWN	16.2812	21.3786	3035.55	99.6859	Heterozygous A/G	Auto	TRUE	0.305346	TRUE	3	18	TRUE	0.0447036	TRUE	3	18		N	N	N	N
C4		ATG16L1	UNKNOWN	7.51533	29.3563	2908.44	99.6742	Homozygous G/G	Auto	TRUE	0.305346	TRUE	3	17	TRUE	0.0447036	TRUE	3	17		N	N	N	Y
C5		ATG16L1	UNKNOWN	14.3543	3.31507	3628.09	99.642	Homozygous A/A	Auto	TRUE	0.305346	TRUE	3	14	TRUE	0.0447036	TRUE	3	16		N	N	N	N
C6		ATG16L1	UNKNOWN	13.547	17.581	3916.2	99.95	Heterozygous A/G	Auto	TRUE	0.305346	TRUE	3	15	TRUE	0.0447036	TRUE	3	15		N	N	N	N
C7		ATG16L1	UNKNOWN	14.2562	18.8462	3216.01	99.9314	Heterozygous A/G	Auto	TRUE	0.305346	TRUE	3	13	TRUE	0.0447036	TRUE	3	18		N	N	N	N
C8		ATG16L1	UNKNOWN	7.82309	28.4092	2991.19	99.7505	Homozygous G/G	Auto	TRUE	0.305346	TRUE	3	18	TRUE	0.0447036	TRUE	3	10		N	N	N	N
C9		ATG16L1	UNKNOWN	15.5676	20.5026	3322.87	99.793	Heterozygous A/G	Auto	TRUE	0.305346	TRUE	3	17	TRUE	0.0447036	TRUE	3	17		N	N	N	N
C10		ATG16L1	UNKNOWN	18.3761	24.0561	2608.35	99.2606	Heterozygous A/G	Auto	TRUE	0.305346	TRUE	3	18	TRUE	0.0447036	TRUE	3	17		N	N	N	N
C11		ATG16L1	UNKNOWN	7.98229	28.0615	3053.35	99.7203	Homozygous G/G	Auto	TRUE	0.305346	TRUE	3	20	TRUE	0.0447036	TRUE	3	20		N	N	N	N
C12		ATG16L1	NTC	1.78496	0.922588	2804.02	100	Negative Control (NC)	Auto	TRUE	0.305346	TRUE	3	36	TRUE	0.0447036	TRUE	3	34		N	Y	N	N
D1		ATG16L1	UNKNOWN	14.2333	18.3343	2516.44	99.8819	Heterozygous A/G	Auto	TRUE	0.305346	TRUE	3	15	TRUE	0.0447036	TRUE	3	17		N	N	N	N
D2		ATG16L1	UNKNOWN	10.5988	2.45951	3608.98	99.9557	Homozygous A/A	Auto	TRUE	0.305346	TRUE	3	22	TRUE	0.0447036	TRUE	3	25		N	N	N	N
D3		ATG16L1	UNKNOWN	10.9409	2.39343	3724.99	99.9911	Homozygous A/A	Auto	TRUE	0.305346	TRUE	3	16	TRUE	0.0447036	TRUE	3	23		N	N	N	N
D4		ATG16L1	UNKNOWN	12.8801	17.1919	3026.89	99.9901	Heterozygous A/G	Auto	TRUE	0.305346	TRUE	3	19	TRUE	0.0447036	TRUE	3	17		N	N	N	N
D5		ATG16L1	UNKNOWN	11.3582	15.4	3043.86	99.9122	Heterozygous A/G	Auto	TRUE	0.305346	TRUE	3	19	TRUE	0.0447036	TRUE	3	19		N	N	N	N
D6		ATG16L1	UNKNOWN	8.68393	10.2747	3698.93	99.2315	Heterozygous A/G	Auto	TRUE	0.305346	TRUE	3	22	TRUE	0.0447036	TRUE	3	24		N	N	N	N
D7		ATG16L1	UNKNOWN	5.69181	20.6384	3025.34	99.9709	Homozygous G/G	Auto	TRUE	0.305346	TRUE	3	18	TRUE	0.0447036	TRUE	3	18		N	N	N	N
D8		ATG16L1	UNKNOWN	12.2683	16.6428	3194.12	99.9495	Heterozygous A/G	Auto	TRUE	0.305346	TRUE	3	15	TRUE	0.0447036	TRUE	3	16		N	N	N	N
D9		ATG16L1	UNKNOWN	15.4158	20.5145	2557.2	99.8159	Heterozygous A/G	Auto	TRUE	0.305346	TRUE	3	16	TRUE	0.0447036	TRUE	3	16		N	N	N	N
D10		ATG16L1	UNKNOWN	6.23068	21.6063	2986.44	99.9827	Homozygous G/G	Auto	TRUE	0.305346	TRUE	3	20	TRUE	0.0447036	TRUE	3	17		N	N	N	N
D11		ATG16L1	UNKNOWN	11.2816	2.42525	3589.69	99.9984	Homozygous A/A	Auto	TRUE	0.305346	TRUE	3	20	TRUE	0.0447036	TRUE	3	20		N	N	N	N
D12		ATG16L1	NTC	1.22251	0.659275	3372.79	100	Negative Control (NC)	Auto	TRUE	0.305346	TRUE	3	22	TRUE	0.0447036	TRUE	3	22		N	Y	N	N
E1		ATG16L1	UNKNOWN	5.64499	19.3679	2364.9	99.9458	Homozygous G/G	Auto	TRUE	0.305346	TRUE	3	19	TRUE	0.0447036	TRUE	3	17		N	N	N	N
E2		ATG16L1	UNKNOWN	14.8838	20.145	1831.7	99.8515	Heterozygous A/G	Auto	TRUE	0.305346	TRUE	3	17	TRUE	0.0447036	TRUE	3	17		N	N	N	Y
E3		ATG16L1	UNKNOWN	11.301	15.263	2741.32	99.923	Heterozygous A/G	Auto	TRUE	0.305346	TRUE	3	21	TRUE	0.0447036	TRUE	3	21		N	N	N	N
E4		ATG16L1	UNKNOWN	8.09862	1.58282	4251.99	99.5767	Homozygous A/A	Auto	TRUE	0.305346	TRUE	3	19	TRUE	0.0447036	TRUE	3	21		N	N	N	N
E5		ATG16L1	UNKNOWN	10.8897	14.6239	2565.54	99.9109	Heterozygous A/G	Auto	TRUE	0.305346	TRUE	3	20	TRUE	0.0447036	TRUE	3	17		N	N	N	N
E6		ATG16L1	UNKNOWN	4.82412	0.832979	6653.86	100	Homozygous A/A	Manual	TRUE	0.305346	TRUE	3	18	TRUE	0.0447036	TRUE	3	23		N	N	N	N
E7		ATG16L1	UNKNOWN	8.7109	1.79501	3768.15	99.7512	Homozygous A/A	Auto	TRUE	0.305346	TRUE	3	16	TRUE	0.0447036	TRUE	3	20		N	N	N	N
E8		ATG16L1	UNKNOWN	5.93925	20.1303	2216.26	99.9464	Homozygous G/G	Auto	TRUE	0.305346	TRUE	3	18	TRUE	0.0447036	TRUE	3	17		N	N	N	N
E9		ATG16L1	UNKNOWN	13.93	18.3039	2888.66	99.9499	Heterozygous A/G	Auto	TRUE	0.305346	TRUE	3	8	TRUE	0.0447036	TRUE	3	15		N	N	N	N
E10		ATG16L1	UNKNOWN	13.7324	17.5428	2774.21	99.8842	Heterozygous A/G	Auto	TRUE	0.305346	TRUE	3	17	TRUE	0.0447036	TRUE	3	15		N	N	N	N
E11		ATG16L1	UNKNOWN	12.3596	15.9612	2886.47	99.9708	Heterozygous A/G	Auto	TRUE	0.305346	TRUE	3	18	TRUE	0.0447036	TRUE	3	16		N	N	N	N
E12		ATG16L1	NTC	0.915516	0.429336	5066.39	100	Negative Control (NC)	Auto	TRUE	0.305346	TRUE	3	25	TRUE	0.0447036	TRUE	3	25		N	N	N	N
F1		ATG16L1	UNKNOWN	6.83025	24.1073	2393.38	99.9603	Homozygous G/G	Auto	TRUE	0.305346	TRUE	3	17	TRUE	0.0447036	TRUE	3	17		N	N	N	N
F2		ATG16L1	UNKNOWN							TRUE	0.305346	TRUE	3	28	TRUE	0.0447036	TRUE	3	28		Y	N	Y	Y
F3		ATG16L1	UNKNOWN	16.6624	22.4322	2396.77	99.6185	Heterozygous A/G	Auto	TRUE	0.305346	TRUE	3	17	TRUE	0.0447036	TRUE	3	17		N	N	N	N
F4		ATG16L1	UNKNOWN	11.1957	14.6952	3905.48	99.9664	Heterozygous A/G	Auto	TRUE	0.305346	TRUE	3	15	TRUE	0.0447036	TRUE	3	16		N	N	N	N
F5		ATG16L1	UNKNOWN	14.2729	19.1206	2776.22	99.9238	Heterozygous A/G	Auto	TRUE	0.305346	TRUE	3	18	TRUE	0.0447036	TRUE	3	15		N	N	N	N
F6		ATG16L1	UNKNOWN	9.40048	1.84306	4785.33	99.8359	Homozygous A/A	Auto	TRUE	0.305346	TRUE	3	19	TRUE	0.0447036	TRUE	3	21		N	N	N	N
F7		ATG16L1	UNKNOWN	16.8247	21.2294	2576.05	99.4393	Heterozygous A/G	Auto	TRUE	0.305346	TRUE	3	17	TRUE	0.0447036	TRUE	3	17		N	N	N	N
F8		ATG16L1	UNKNOWN	13.1914	2.92313	3519.53	99.8675	Homozygous A/A	Auto	TRUE	0.305346	TRUE	3	16	TRUE	0.0447036	TRUE	3	22		N	N	N	N
F9		ATG16L1	UNKNOWN	8.14321	28.5667	2676.95	99.6702	Homozygous G/G	Auto	TRUE	0.305346	TRUE	3	19	TRUE	0.0447036	TRUE	3	15		N	N	N	N
F10		ATG16L1	UNKNOWN	15.1989	19.7147	3019.56	99.8091	Heterozygous A/G	Auto	TRUE	0.305346	TRUE	3	17	TRUE	0.0447036	TRUE	3	18		N	N	N	N
F11		ATG16L1	UNKNOWN	13.4787	2.90292	3375.86	99.8417	Homozygous A/A	Auto	TRUE	0.305346	TRUE	3	18	TRUE	0.0447036	TRUE	3	21		N	N	N	N
F12		ATG16L1	NTC	1.21169	0.657452	4660.5	100	Negative Control (NC)	Auto	TRUE	0.305346	TRUE	3	22	TRUE	0.0447036	TRUE	3	34		N	Y	N	N
G1		ATG16L1	UNKNOWN	13.3079	3.13408	3353.7	99.8033	Homozygous A/A	Auto	TRUE	0.305346	TRUE	3	21	TRUE	0.0447036	TRUE	3	23		N	N	N	N
G2		ATG16L1	UNKNOWN	14.0756	19.0176	2833.58	99.9215	Heterozygous A/G	Auto	TRUE	0.305346	TRUE	3	19	TRUE	0.0447036	TRUE	3	19		N	N	N	N
G3		ATG16L1	UNKNOWN	16.6294	4.06545	2797.78	98.9287	Homozygous A/A	Auto	TRUE	0.305346	TRUE	3	16	TRUE	0.0447036	TRUE	3	20		N	N	N	N
G4		ATG16L1	UNKNOWN	11.4328	2.6903	4253.93	99.953	Homozygous A/A	Auto	TRUE	0.305346	TRUE	3	18	TRUE	0.0447036	TRUE	3	20		N	N	N	N
G5		ATG16L1	UNKNOWN	14.1227	19.0922	3018.11	99.9171	Heterozygous A/G	Auto	TRUE	0.305346	TRUE	3	18	TRUE	0.0447036	TRUE	3	14		N	N	N	N
G6		ATG16L1	UNKNOWN	1.1699	0.621599	4143.82	0.000130465	Undetermined	Auto	TRUE	0.305346	TRUE	3	12	TRUE	0.0447036	TRUE	3	35		N	N	N	N
G7		ATG16L1	UNKNOWN	11.2811	14.7507	3143.56	99.9696	Heterozygous A/G	Auto	TRUE	0.305346	TRUE	3	23	TRUE	0.0447036	TRUE	3	23		N	N	N	N
G8		ATG16L1	UNKNOWN	15.1774	20.0182	2937.61	99.8421	Heterozygous A/G	Auto	TRUE	0.305346	TRUE	3	19	TRUE	0.0447036	TRUE	3	19		N	N	N	N
G9		ATG16L1	UNKNOWN	14.6384	19.5196	3032.85	99.8982	Heterozygous A/G	Auto	TRUE	0.305346	TRUE	3	20	TRUE	0.0447036	TRUE	3	16		N	N	N	N
G10		ATG16L1	UNKNOWN	3.52955	9.9536	2913.89	99.0377	Homozygous G/G	Auto	TRUE	0.305346	TRUE	3	28	TRUE	0.0447036	TRUE	3	28		N	N	N	N
G11		ATG16L1	UNKNOWN	8.6791	28.8436	2623.03	99.4346	Homozygous G/G	Auto	TRUE	0.305346	TRUE	3	15	TRUE	0.0447036	TRUE	3	15		N	N	N	Y
G12		ATG16L1	NTC	1.77415	1.32735	2300.57	100	Negative Control (NC)	Auto	TRUE	0.305346	TRUE	3	35	TRUE	0.0447036	TRUE	3	35		N	Y	N	N
H1		ATG16L1	UNKNOWN	16.6037	21.4121	1807.41	99.5868	Heterozygous A/G	Auto	TRUE	0.305346	TRUE	3	18	TRUE	0.0447036	TRUE	3	18		N	N	N	N
H2		ATG16L1	UNKNOWN	19.9194	5.24661	1531.07	97.2582	Homozygous A/A	Auto	TRUE	0.305346	TRUE	3	17	TRUE	0.0447036	TRUE	3	19		N	N	N	N
H3		ATG16L1	UNKNOWN	13.8219	2.20893	2885.2	99.6741	Homozygous A/A	Auto	TRUE	0.305346	TRUE	3	21	TRUE	0.0447036	TRUE	3	26		N	N	N	N
H4		ATG16L1	UNKNOWN	6.45589	24.9816	2946.61	99.8994	Homozygous G/G	Auto	TRUE	0.305346	TRUE	3	19	TRUE	0.0447036	TRUE	3	15		N	N	N	Y
H5		ATG16L1	UNKNOWN	10.311	13.3753	4030.23	99.8996	Heterozygous A/G	Auto	TRUE	0.305346	TRUE	3	19	TRUE	0.0447036	TRUE	3	17		N	N	N	N
H6		ATG16L1	UNKNOWN	1.05811	0.59338	4797.2	2.18928e-05	Undetermined	Auto	TRUE	0.305346	TRUE	3	13	TRUE	0.0447036	TRUE	3	18		N	N	N	N
H7		ATG16L1	UNKNOWN	5.27651	19.5542	2737.11	99.887	Homozygous G/G	Auto	TRUE	0.305346	TRUE	3	29	TRUE	0.0447036	TRUE	3	24		N	N	N	N
H8		ATG16L1	UNKNOWN	15.6628	20.7771	2765.94	99.7844	Heterozygous A/G	Auto	TRUE	0.305346	TRUE	3	19	TRUE	0.0447036	TRUE	3	16		N	N	N	N
H9		ATG16L1	UNKNOWN	17.2374	22.2505	2671.57	99.4735	Heterozygous A/G	Auto	TRUE	0.305346	TRUE	3	16	TRUE	0.0447036	TRUE	3	16		N	N	N	N
H10		ATG16L1	UNKNOWN	13.6194	17.6144	2711.73	99.9368	Heterozygous A/G	Auto	TRUE	0.305346	TRUE	3	15	TRUE	0.0447036	TRUE	3	16		N	N	N	N
H11		ATG16L1	UNKNOWN	19.2636	25.1069	2339.16	99.0229	Heterozygous A/G	Auto	TRUE	0.305346	TRUE	3	19	TRUE	0.0447036	TRUE	3	17		N	N	N	N
H12		ATG16L1	NTC	2.58811	1.91706	1342.96	100	Negative Control (NC)	Auto	TRUE	0.305346	TRUE	3	7	TRUE	0.0447036	TRUE	3	7		N	Y	N	N
Block Type	96well
Chemistry	TAQMAN
Experiment File Name	C:\Documents and Settings\Administrator\My Documents\usuarios\Elena Bueno\ATG16L1 T ATG2B14-10-13pac2.eds
Experiment Run End Time	2013-10-14 19:02:42 PM CEST
Instrument Type	steponeplus
Passive Reference	ROX
Well	Sample Name	SNP Assay Name	Task	Allele1 ΔRn	Allele2 ΔRn	Pass.Ref	Quality(%)	Call	Method	Allele1 Automatic Ct Threshold	Allele1 Ct Threshold	Allele1 Automatic Baseline	Allele1 Baseline Start	Allele1 Baseline End	Allele2 Automatic Ct Threshold	Allele2 Ct Threshold	Allele2 Automatic Baseline	Allele2 Baseline Start	Allele2 Baseline End	Comments	AMPNC	NOISE	SPIKE
A1		ATG16L1	UNKNOWN	9.29055	1.17529	4531.05	99.603	Homozygous A/A	Auto	TRUE	0.528763	TRUE	3	20	TRUE	0.130153	TRUE	3	23		N	N	N
A2		ATG16L1	UNKNOWN	19.5162	25.9637	2218.13	99.8026	Heterozygous A/G	Auto	TRUE	0.528763	TRUE	3	20	TRUE	0.130153	TRUE	3	18		N	N	N
A3		ATG16L1	UNKNOWN	22.2025	29.5766	1918.11	99.3592	Heterozygous A/G	Auto	TRUE	0.528763	TRUE	3	20	TRUE	0.130153	TRUE	3	20		N	N	N
A4		ATG16L1	UNKNOWN	13.2153	2.72189	3063.23	99.9359	Homozygous A/A	Auto	TRUE	0.528763	TRUE	3	23	TRUE	0.130153	TRUE	3	26		N	N	N
A5		ATG16L1	UNKNOWN	8.20599	27.6274	2445.07	99.9527	Homozygous G/G	Auto	TRUE	0.528763	TRUE	3	21	TRUE	0.130153	TRUE	3	19		N	N	Y
A6		ATG16L1	UNKNOWN	11.4925	14.8839	3356.67	99.5939	Heterozygous A/G	Auto	TRUE	0.528763	TRUE	3	17	TRUE	0.130153	TRUE	3	15		N	N	N
A7		ATG16L1	UNKNOWN	12.0559	2.06443	3854.08	99.9811	Homozygous A/A	Auto	TRUE	0.528763	TRUE	3	18	TRUE	0.130153	TRUE	3	18		N	N	N
A8		ATG16L1	UNKNOWN	15.1828	2.63753	3119.64	99.9647	Homozygous A/A	Auto	TRUE	0.528763	TRUE	3	18	TRUE	0.130153	TRUE	3	21		N	N	N
A9		ATG16L1	UNKNOWN	18.0835	23.6656	2429.82	99.9127	Heterozygous A/G	Auto	TRUE	0.528763	TRUE	3	20	TRUE	0.130153	TRUE	3	20		N	N	N
A10		ATG16L1	UNKNOWN	9.41835	33.2164	2212.78	99.8537	Homozygous G/G	Auto	TRUE	0.528763	TRUE	3	20	TRUE	0.130153	TRUE	3	17		N	Y	N
A11		ATG16L1	UNKNOWN	16.1425	3.40093	2692.33	99.8219	Homozygous A/A	Auto	TRUE	0.528763	TRUE	3	17	TRUE	0.130153	TRUE	3	34		N	N	N
A12		ATG16L1	NTC	1.18502	0.364173	5883.62	100	Negative Control (NC)	Auto	TRUE	0.528763	TRUE	3	29	TRUE	0.130153	TRUE	3	38		N	N	N
B1		ATG16L1	UNKNOWN	15.6764	3.35521	2084.7	99.8307	Homozygous A/A	Auto	TRUE	0.528763	TRUE	3	21	TRUE	0.130153	TRUE	3	26		N	N	N
B2		ATG16L1	UNKNOWN	20.9487	28.201	1500.52	99.591	Heterozygous A/G	Auto	TRUE	0.528763	TRUE	3	19	TRUE	0.130153	TRUE	3	19		N	N	Y
B3		ATG16L1	UNKNOWN	19.2268	25.9625	1602.15	99.8254	Heterozygous A/G	Auto	TRUE	0.528763	TRUE	3	20	TRUE	0.130153	TRUE	3	20		N	N	N
B4		ATG16L1	UNKNOWN	9.05832	31.2608	1445.93	99.9138	Homozygous G/G	Auto	TRUE	0.528763	TRUE	3	18	TRUE	0.130153	TRUE	3	14		N	Y	Y
B5		ATG16L1	UNKNOWN	13.3215	2.43643	2684.35	99.9961	Homozygous A/A	Auto	TRUE	0.528763	TRUE	3	19	TRUE	0.130153	TRUE	3	22		N	N	N
B6		ATG16L1	UNKNOWN	13.3751	2.28306	2507.88	99.9985	Homozygous A/A	Auto	TRUE	0.528763	TRUE	3	19	TRUE	0.130153	TRUE	3	23		N	N	N
B7		ATG16L1	UNKNOWN	6.55359	22.8888	2421.32	99.8401	Homozygous G/G	Auto	TRUE	0.528763	TRUE	3	23	TRUE	0.130153	TRUE	3	21		N	N	N
B8		ATG16L1	UNKNOWN	15.5722	20.2873	1528.12	99.9674	Heterozygous A/G	Auto	TRUE	0.528763	TRUE	3	23	TRUE	0.130153	TRUE	3	21		N	N	N
B9		ATG16L1	UNKNOWN	14.8418	19.1461	2561.04	99.9161	Heterozygous A/G	Auto	TRUE	0.528763	TRUE	3	19	TRUE	0.130153	TRUE	3	20		N	N	N
B10		ATG16L1	UNKNOWN	16.2871	21.1673	2337.63	99.9631	Heterozygous A/G	Auto	TRUE	0.528763	TRUE	3	20	TRUE	0.130153	TRUE	3	18		N	N	N
B11		ATG16L1	UNKNOWN	7.15536	24.4739	1942.22	99.9487	Homozygous G/G	Auto	TRUE	0.528763	TRUE	3	24	TRUE	0.130153	TRUE	3	20		N	N	N
B12		ATG16L1	NTC	1.07438	0.531719	8960.92	100	Negative Control (NC)	Auto	TRUE	0.528763	TRUE	3	37	TRUE	0.130153	TRUE	3	21		N	N	N
C1		ATG16L1	UNKNOWN	12.9562	16.9258	2244.23	99.8054	Heterozygous A/G	Auto	TRUE	0.528763	TRUE	3	23	TRUE	0.130153	TRUE	3	22		N	N	N
C2		ATG16L1	UNKNOWN	9.18079	12.646	2704.95	98.7163	Heterozygous A/G	Auto	TRUE	0.528763	TRUE	3	25	TRUE	0.130153	TRUE	3	25		N	N	N
C3		ATG16L1	UNKNOWN	6.49681	21.8797	2569.49	99.8358	Homozygous G/G	Auto	TRUE	0.528763	TRUE	3	19	TRUE	0.130153	TRUE	3	19		N	N	N
C4		ATG16L1	UNKNOWN	16.7848	23.4077	2030.54	99.846	Heterozygous A/G	Auto	TRUE	0.528763	TRUE	3	18	TRUE	0.130153	TRUE	3	20		N	N	N
C5		ATG16L1	UNKNOWN	13.7668	17.8329	2792.47	99.867	Heterozygous A/G	Auto	TRUE	0.528763	TRUE	3	18	TRUE	0.130153	TRUE	3	20		N	N	N
C6																					N	N	N
C7																					N	N	N
C8																					N	N	N
C9																					N	N	N
C10																					N	N	N
C11																					N	N	N
C12		ATG16L1	NTC	1.22396	0.373529	3047.01	100	Negative Control (NC)	Auto	TRUE	0.528763	TRUE	3	29	TRUE	0.130153	TRUE	3	26		Y	N	N
D1																					N	N	N
D2																					N	N	N
D3																					N	N	N
D4																					N	N	N
D5																					N	N	N
D6																					N	N	N
D7																					N	N	N
D8																					N	N	N
D9																					N	N	N
D10																					N	N	N
D11																					N	N	N
D12																					N	N	N
E1																					N	N	N
E2																					N	N	N
E3																					N	N	N
E4																					N	N	N
E5																					N	N	N
E6																					N	N	N
E7																					N	N	N
E8																					N	N	N
E9																					N	N	N
E10																					N	N	N
E11																					N	N	N
E12																					N	N	N
Block Type	96well
Chemistry	TAQMAN
Experiment File Name	C:\Documents and Settings\Administrator\My Documents\usuarios\Elena Bueno\MALLORCA ATG16L1.eds
Experiment Run End Time	Not Started
Instrument Type	steponeplus
Passive Reference	ROX
Well	Sample Name	SNP Assay Name	Task	Allele1 ΔRn	Allele2 ΔRn	Pass.Ref	Quality(%)	Call	Method	Allele1 Automatic Ct Threshold	Allele1 Ct Threshold	Allele1 Automatic Baseline	Allele1 Baseline Start	Allele1 Baseline End	Allele2 Automatic Ct Threshold	Allele2 Ct Threshold	Allele2 Automatic Baseline	Allele2 Baseline Start	Allele2 Baseline End	Comments	BADROX	AMPNC	NOISE	SPIKE
A1		ATG16L1	UNKNOWN	4.33692	4.43905	6070.81	99.007	Heterozygous A/G	Auto	TRUE	0.079467	TRUE	3	21	TRUE	0.0324081	TRUE	3	21		N	N	N	N
A2		ATG16L1	UNKNOWN	3.92168	4.0064	6607.85	98.9772	Heterozygous A/G	Auto	TRUE	0.079467	TRUE	3	23	TRUE	0.0324081	TRUE	3	23		N	N	N	N
A3		ATG16L1	UNKNOWN	1.62518	5.85523	6279.96	98.9516	Homozygous G/G	Auto	TRUE	0.079467	TRUE	3	19	TRUE	0.0324081	TRUE	3	17		N	N	N	N
A4		ATG16L1	UNKNOWN	3.98236	3.95409	4527.98	98.9761	Heterozygous A/G	Auto	TRUE	0.079467	TRUE	3	21	TRUE	0.0324081	TRUE	3	22		N	N	N	N
A5		ATG16L1	UNKNOWN	4.36728	0.427524	7206.96	98.9203	Homozygous A/A	Auto	TRUE	0.079467	TRUE	3	18	TRUE	0.0324081	TRUE	3	21		N	N	N	N
A6		ATG16L1	UNKNOWN	3.63028	3.71704	6930.81	98.8465	Heterozygous A/G	Auto	TRUE	0.079467	TRUE	3	21	TRUE	0.0324081	TRUE	3	22		N	N	N	N
A7		ATG16L1	UNKNOWN	1.74874	5.7338	5578.63	99.008	Homozygous G/G	Auto	TRUE	0.079467	TRUE	3	21	TRUE	0.0324081	TRUE	3	20		N	N	N	N
A8		ATG16L1	UNKNOWN	4.76823	4.779	5654.03	98.8551	Heterozygous A/G	Auto	TRUE	0.079467	TRUE	3	19	TRUE	0.0324081	TRUE	3	18		N	N	N	N
A9		ATG16L1	UNKNOWN	1.83509	6.02119	5744.04	99.023	Homozygous G/G	Auto	TRUE	0.079467	TRUE	3	23	TRUE	0.0324081	TRUE	3	22		N	N	N	N
A10		ATG16L1	UNKNOWN							TRUE	0.079467	TRUE	3	32	TRUE	0.0324081	TRUE	3	36		N	N	N	N
A11		ATG16L1	UNKNOWN	4.93343	0.420025	5832.8	99.0233	Homozygous A/A	Auto	TRUE	0.079467	TRUE	3	18	TRUE	0.0324081	TRUE	3	20		N	N	N	N
A12		ATG16L1	NTC	1.56377	-0.0768434	3980.19	100	Negative Control (NC)	Auto	TRUE	0.079467	TRUE	3	31	TRUE	0.0324081	TRUE	3	38		N	Y	N	N
B1		ATG16L1	UNKNOWN	4.01882	4.29714	7886.04	99.0002	Heterozygous A/G	Auto	TRUE	0.079467	TRUE	3	22	TRUE	0.0324081	TRUE	3	22		N	N	N	N
B2		ATG16L1	UNKNOWN	4.40572	4.71631	8036.66	99.0065	Heterozygous A/G	Auto	TRUE	0.079467	TRUE	3	18	TRUE	0.0324081	TRUE	3	15		N	N	N	N
B3		ATG16L1	UNKNOWN	4.96864	0.424968	6097.98	99.0236	Homozygous A/A	Auto	TRUE	0.079467	TRUE	3	20	TRUE	0.0324081	TRUE	3	22		N	N	N	N
B4		ATG16L1	UNKNOWN	4.56885	4.56909	5578.08	98.9346	Heterozygous A/G	Auto	TRUE	0.079467	TRUE	3	19	TRUE	0.0324081	TRUE	3	18		N	N	N	N
B5		ATG16L1	UNKNOWN	4.29196	0.27014	6570.35	98.8901	Homozygous A/A	Auto	TRUE	0.079467	TRUE	3	16	TRUE	0.0324081	TRUE	3	18		N	N	N	N
B6		ATG16L1	UNKNOWN	3.72333	3.80564	9043.05	98.8997	Heterozygous A/G	Auto	TRUE	0.079467	TRUE	3	22	TRUE	0.0324081	TRUE	3	21		N	N	N	N
B7		ATG16L1	UNKNOWN	4.59515	4.74065	6400.79	98.9499	Heterozygous A/G	Auto	TRUE	0.079467	TRUE	3	23	TRUE	0.0324081	TRUE	3	23		N	N	N	N
B8		ATG16L1	UNKNOWN	3.29232	3.26424	10175.5	98.5685	Heterozygous A/G	Auto	TRUE	0.079467	TRUE	3	24	TRUE	0.0324081	TRUE	3	23		N	N	N	N
B9		ATG16L1	UNKNOWN	5.48528	0.535095	7170.62	98.949	Homozygous A/A	Auto	TRUE	0.079467	TRUE	3	16	TRUE	0.0324081	TRUE	3	19		N	N	N	N
B10		ATG16L1	UNKNOWN	2.01287	6.95924	6600.96	98.8921	Homozygous G/G	Auto	TRUE	0.079467	TRUE	3	22	TRUE	0.0324081	TRUE	3	20		N	N	N	N
B11		ATG16L1	UNKNOWN							TRUE	0.079467	TRUE	3	36	TRUE	0.0324081	TRUE	3	39		Y	N	Y	Y
B12		ATG16L1	NTC	1.52361	0.0329074	7648.78	100	Negative Control (NC)	Auto	TRUE	0.079467	TRUE	3	31	TRUE	0.0324081	TRUE	3	4		N	Y	N	N
C1		ATG16L1	UNKNOWN	5.06109	0.361286	7879.93	99.0166	Homozygous A/A	Auto	TRUE	0.079467	TRUE	3	20	TRUE	0.0324081	TRUE	3	23		N	N	N	N
C2		ATG16L1	UNKNOWN	2.22403	2.36809	13373	100	Heterozygous A/G	Manual	TRUE	0.079467	TRUE	3	25	TRUE	0.0324081	TRUE	3	25		N	N	N	N
C3		ATG16L1	UNKNOWN	4.76117	4.70974	6636.3	98.8438	Heterozygous A/G	Auto	TRUE	0.079467	TRUE	3	21	TRUE	0.0324081	TRUE	3	19		N	N	N	N
C4		ATG16L1	UNKNOWN	5.67756	5.78719	7016.67	98.1082	Heterozygous A/G	Auto	TRUE	0.079467	TRUE	3	16	TRUE	0.0324081	TRUE	3	16		N	N	N	N
C5		ATG16L1	UNKNOWN	5.55681	5.76691	7146.62	98.2473	Heterozygous A/G	Auto	TRUE	0.079467	TRUE	3	18	TRUE	0.0324081	TRUE	3	18		N	N	N	N
C6		ATG16L1	UNKNOWN	4.81898	4.89847	7899.41	98.8418	Heterozygous A/G	Auto	TRUE	0.079467	TRUE	3	17	TRUE	0.0324081	TRUE	3	18		N	N	N	N
C7		ATG16L1	UNKNOWN	5.80636	0.533278	6603.67	98.8338	Homozygous A/A	Auto	TRUE	0.079467	TRUE	3	19	TRUE	0.0324081	TRUE	3	22		N	N	N	N
C8		ATG16L1	UNKNOWN	1.81172	5.91502	7206.13	99.0223	Homozygous G/G	Auto	TRUE	0.079467	TRUE	3	23	TRUE	0.0324081	TRUE	3	20		N	N	N	N
C9		ATG16L1	UNKNOWN	2.09169	7.25846	7175.71	98.7894	Homozygous G/G	Auto	TRUE	0.079467	TRUE	3	22	TRUE	0.0324081	TRUE	3	20		N	N	N	N
C10		ATG16L1	UNKNOWN							TRUE	0.079467	TRUE	3	23	TRUE	0.0324081	TRUE	3	39		N	N	N	N
C11		ATG16L1	UNKNOWN							TRUE	0.079467	TRUE	3	39	TRUE	0.0324081	TRUE	3	15		Y	N	N	N
C12		ATG16L1	NTC	0.720387	1.21885	3989.68	100	Negative Control (NC)	Auto	TRUE	0.079467	TRUE	3	33	TRUE	0.0324081	TRUE	3	30		N	Y	N	N

## Sheet: NOD2 rs44
Block Type	96well
Chemistry	TAQMAN
Experiment File Name	C:\Documents and Settings\Administrator\My Documents\usuarios\Elena Bueno\NOD2 rs44 18-10-13 Pac1.eds
Experiment Run End Time	2013-10-18 12:00:59 PM CEST
Instrument Type	steponeplus
Passive Reference	ROX
																					N	N
Well	Sample Name	SNP Assay Name	Task	Allele1 ΔRn	Allele2 ΔRn	Pass.Ref	Quality(%)	Call	Method	Allele1 Automatic Ct Threshold	Allele1 Ct Threshold	Allele1 Automatic Baseline	Allele1 Baseline Start	Allele1 Baseline End	Allele2 Automatic Ct Threshold	Allele2 Ct Threshold	Allele2 Automatic Baseline	Allele2 Baseline Start	Allele2 Baseline End		N	N
A1		NOD2 rs44	UNKNOWN	2.16413	5.58008	4767.54	99.7203	Heterozygous C/T	Auto	TRUE	0.0885993	TRUE	3	19	TRUE	0.025279	TRUE	3	18		N	N
A2		NOD2 rs44	UNKNOWN	3.46177	1.28297	4071.18	99.9124	Homozygous C/C	Auto	TRUE	0.0885993	TRUE	3	21	TRUE	0.025279	TRUE	3	21		N	N
A3		NOD2 rs44	UNKNOWN	4.17147	1.52952	2886.22	99.4099	Homozygous C/C	Auto	TRUE	0.0885993	TRUE	3	19	TRUE	0.025279	TRUE	3	21		N	N
A4		NOD2 rs44	UNKNOWN	3.58972	1.28193	3898.16	99.8765	Homozygous C/C	Auto	TRUE	0.0885993	TRUE	3	19	TRUE	0.025279	TRUE	3	24		N	N
A5		NOD2 rs44	UNKNOWN	3.71696	1.33635	4055.88	99.8034	Homozygous C/C	Auto	TRUE	0.0885993	TRUE	3	17	TRUE	0.025279	TRUE	3	20		N	N
A6		NOD2 rs44	UNKNOWN	2.83157	1.00824	5278.59	99.9659	Homozygous C/C	Auto	TRUE	0.0885993	TRUE	3	19	TRUE	0.025279	TRUE	3	23		N	N
A7		NOD2 rs44	UNKNOWN	2.71804	1.08979	4571.89	99.881	Homozygous C/C	Auto	TRUE	0.0885993	TRUE	3	22	TRUE	0.025279	TRUE	3	24		N	N
A8		NOD2 rs44	UNKNOWN	3.29884	1.15393	4348.91	99.9808	Homozygous C/C	Auto	TRUE	0.0885993	TRUE	3	19	TRUE	0.025279	TRUE	3	24		N	N
A9		NOD2 rs44	UNKNOWN	3.10444	1.11801	4200.88	99.9973	Homozygous C/C	Auto	TRUE	0.0885993	TRUE	3	22	TRUE	0.025279	TRUE	3	25		Y	Y
A10		NOD2 rs44	UNKNOWN	2.56287	0.917918	4620.02	99.8615	Homozygous C/C	Auto	TRUE	0.0885993	TRUE	3	25	TRUE	0.025279	TRUE	3	25		N	N
A11		NOD2 rs44	UNKNOWN	3.67158	1.25656	3784.46	99.8447	Homozygous C/C	Auto	TRUE	0.0885993	TRUE	3	21	TRUE	0.025279	TRUE	3	21		N	N
A12		NOD2 rs44	NTC	0.178306	0.266393	7109.93	100	Negative Control (NC)	Auto	TRUE	0.0885993	TRUE	3	39	TRUE	0.025279	TRUE	3	28		N	N
B1		NOD2 rs44	UNKNOWN	3.46836	1.16636	4120.53	99.9343	Homozygous C/C	Auto	TRUE	0.0885993	TRUE	3	20	TRUE	0.025279	TRUE	3	22		N	N
B2		NOD2 rs44	UNKNOWN	2.81989	0.981618	4236.41	99.9593	Homozygous C/C	Auto	TRUE	0.0885993	TRUE	3	20	TRUE	0.025279	TRUE	3	25		N	N
B3		NOD2 rs44	UNKNOWN	4.02612	1.38161	2939.02	99.5898	Homozygous C/C	Auto	TRUE	0.0885993	TRUE	3	18	TRUE	0.025279	TRUE	3	21		N	N
B4		NOD2 rs44	UNKNOWN	2.75957	0.940607	4292.47	99.9325	Homozygous C/C	Auto	TRUE	0.0885993	TRUE	3	22	TRUE	0.025279	TRUE	3	24		N	N
B5		NOD2 rs44	UNKNOWN	1.2907	0.558921	4535.44	98.4576	Homozygous C/C	Auto	TRUE	0.0885993	TRUE	3	28	TRUE	0.025279	TRUE	3	30		N	N
B6		NOD2 rs44	UNKNOWN	0.996323	0.503894	4531.28	97.9165	Homozygous C/C	Auto	TRUE	0.0885993	TRUE	3	30	TRUE	0.025279	TRUE	3	34		N	N
B7		NOD2 rs44	UNKNOWN	0.157906	0.393548	5261.51	6.594	Undetermined	Auto	TRUE	0.0885993	TRUE	3	39	TRUE	0.025279	TRUE	3	30		N	N
B8		NOD2 rs44	UNKNOWN	1.01826	6.51055	4700.86	98.9882	Homozygous T/T	Auto	TRUE	0.0885993	TRUE	3	23	TRUE	0.025279	TRUE	3	19		N	N
B9		NOD2 rs44	UNKNOWN	2.67297	0.877105	4318.09	99.8728	Homozygous C/C	Auto	TRUE	0.0885993	TRUE	3	21	TRUE	0.025279	TRUE	3	25		N	N
B10		NOD2 rs44	UNKNOWN	2.89402	0.972691	4768.69	99.966	Homozygous C/C	Auto	TRUE	0.0885993	TRUE	3	20	TRUE	0.025279	TRUE	3	21		N	N
B11		NOD2 rs44	UNKNOWN	3.37788	1.06119	3932.97	99.9331	Homozygous C/C	Auto	TRUE	0.0885993	TRUE	3	19	TRUE	0.025279	TRUE	3	21		N	N
B12		NOD2 rs44	NTC	0.213641	0.234311	5516.59	100	Negative Control (NC)	Auto	TRUE	0.0885993	TRUE	3	28	TRUE	0.025279	TRUE	3	39		N	N
C1		NOD2 rs44	UNKNOWN	3.18593	1.06148	4344.84	99.9882	Homozygous C/C	Auto	TRUE	0.0885993	TRUE	3	21	TRUE	0.025279	TRUE	3	22		N	N
C2		NOD2 rs44	UNKNOWN	3.22394	1.09634	4887.83	99.9905	Homozygous C/C	Auto	TRUE	0.0885993	TRUE	3	20	TRUE	0.025279	TRUE	3	20		N	N
C3		NOD2 rs44	UNKNOWN	4.2613	1.49349	3217.47	99.345	Homozygous C/C	Auto	TRUE	0.0885993	TRUE	3	18	TRUE	0.025279	TRUE	3	22		N	N
C4		NOD2 rs44	UNKNOWN	3.3806	1.16961	4373.32	99.9625	Homozygous C/C	Auto	TRUE	0.0885993	TRUE	3	19	TRUE	0.025279	TRUE	3	22		N	N
C5		NOD2 rs44	UNKNOWN	2.70964	0.934189	4566.14	99.9182	Homozygous C/C	Auto	TRUE	0.0885993	TRUE	3	22	TRUE	0.025279	TRUE	3	24
C6		NOD2 rs44	UNKNOWN	0.712162	0.601183	5736.53	18.7497	Undetermined	Auto	TRUE	0.0885993	TRUE	3	30	TRUE	0.025279	TRUE	3	32
C7		NOD2 rs44	UNKNOWN	0.675135	3.53474	4612.35	99.9055	Homozygous T/T	Auto	TRUE	0.0885993	TRUE	3	30	TRUE	0.025279	TRUE	3	26
C8		NOD2 rs44	UNKNOWN	2.50575	0.958589	4622.1	99.8271	Homozygous C/C	Auto	TRUE	0.0885993	TRUE	3	20	TRUE	0.025279	TRUE	3	23
C9		NOD2 rs44	UNKNOWN	2.49504	0.833397	4641.89	99.7859	Homozygous C/C	Auto	TRUE	0.0885993	TRUE	3	23	TRUE	0.025279	TRUE	3	25
C10		NOD2 rs44	UNKNOWN	2.50439	0.831022	4943.18	99.7866	Homozygous C/C	Auto	TRUE	0.0885993	TRUE	3	23	TRUE	0.025279	TRUE	3	25
C11		NOD2 rs44	UNKNOWN	2.57711	6.71442	4181.11	99.9941	Heterozygous C/T	Auto	TRUE	0.0885993	TRUE	3	22	TRUE	0.025279	TRUE	3	18
C12		NOD2 rs44	NTC	0.226756	0.212733	4707.29	100	Negative Control (NC)	Auto	TRUE	0.0885993	TRUE	3	15	TRUE	0.025279	TRUE	3	39
D1		NOD2 rs44	UNKNOWN	3.5493	1.25745	4270.27	99.8982	Homozygous C/C	Auto	TRUE	0.0885993	TRUE	3	16	TRUE	0.025279	TRUE	3	20
D2		NOD2 rs44	UNKNOWN	3.33107	1.17488	4446.5	99.9729	Homozygous C/C	Auto	TRUE	0.0885993	TRUE	3	20	TRUE	0.025279	TRUE	3	20
D3		NOD2 rs44	UNKNOWN	3.19564	1.08728	3610.66	99.9932	Homozygous C/C	Auto	TRUE	0.0885993	TRUE	3	21	TRUE	0.025279	TRUE	3	25
D4		NOD2 rs44	UNKNOWN	3.40121	1.20241	4641.92	99.9539	Homozygous C/C	Auto	TRUE	0.0885993	TRUE	3	18	TRUE	0.025279	TRUE	3	20
D5		NOD2 rs44	UNKNOWN	2.34125	0.804733	4511.91	99.6957	Homozygous C/C	Auto	TRUE	0.0885993	TRUE	3	23	TRUE	0.025279	TRUE	3	27
D6		NOD2 rs44	UNKNOWN	2.41652	0.857126	4686.73	99.7697	Homozygous C/C	Auto	TRUE	0.0885993	TRUE	3	19	TRUE	0.025279	TRUE	3	26
D7		NOD2 rs44	UNKNOWN	2.17022	0.79737	4497.17	99.5852	Homozygous C/C	Auto	TRUE	0.0885993	TRUE	3	24	TRUE	0.025279	TRUE	3	27
D8		NOD2 rs44	UNKNOWN	1.58353	0.66316	5409.45	98.9179	Homozygous C/C	Auto	TRUE	0.0885993	TRUE	3	27	TRUE	0.025279	TRUE	3	30
D9		NOD2 rs44	UNKNOWN	2.5483	6.51931	4013.72	99.9967	Heterozygous C/T	Auto	TRUE	0.0885993	TRUE	3	20	TRUE	0.025279	TRUE	3	19
D10		NOD2 rs44	UNKNOWN	2.74944	0.938603	4949.75	99.9295	Homozygous C/C	Auto	TRUE	0.0885993	TRUE	3	22	TRUE	0.025279	TRUE	3	22
D11		NOD2 rs44	UNKNOWN	2.96955	0.962309	4400.13	99.9611	Homozygous C/C	Auto	TRUE	0.0885993	TRUE	3	22	TRUE	0.025279	TRUE	3	26
D12		NOD2 rs44	NTC	0.198667	0.252658	6592.93	100	Negative Control (NC)	Auto	TRUE	0.0885993	TRUE	3	39	TRUE	0.025279	TRUE	3	28
E1		NOD2 rs44	UNKNOWN	3.07685	1.03444	4301.88	99.9918	Homozygous C/C	Auto	TRUE	0.0885993	TRUE	3	22	TRUE	0.025279	TRUE	3	24
E2		NOD2 rs44	UNKNOWN	3.14081	1.13233	4366.78	99.9957	Homozygous C/C	Auto	TRUE	0.0885993	TRUE	3	20	TRUE	0.025279	TRUE	3	23
E3		NOD2 rs44	UNKNOWN	3.33182	8.04455	2869.62	99.3417	Heterozygous C/T	Auto	TRUE	0.0885993	TRUE	3	20	TRUE	0.025279	TRUE	3	13
E4		NOD2 rs44	UNKNOWN	2.5739	0.911082	5379.97	99.8643	Homozygous C/C	Auto	TRUE	0.0885993	TRUE	3	19	TRUE	0.025279	TRUE	3	20
E5		NOD2 rs44	UNKNOWN	2.29855	0.774918	5023.96	99.6443	Homozygous C/C	Auto	TRUE	0.0885993	TRUE	3	23	TRUE	0.025279	TRUE	3	26
E6		NOD2 rs44	UNKNOWN	1.63494	0.565264	7588.07	98.826	Homozygous C/C	Auto	TRUE	0.0885993	TRUE	3	21	TRUE	0.025279	TRUE	3	22
E7		NOD2 rs44	UNKNOWN	2.87566	1.02321	5102.88	99.9763	Homozygous C/C	Auto	TRUE	0.0885993	TRUE	3	16	TRUE	0.025279	TRUE	3	20
E8		NOD2 rs44	UNKNOWN	2.56253	6.29335	4220.36	99.9525	Heterozygous C/T	Auto	TRUE	0.0885993	TRUE	3	19	TRUE	0.025279	TRUE	3	17
E9		NOD2 rs44	UNKNOWN	3.43528	1.17223	4611.93	99.9465	Homozygous C/C	Auto	TRUE	0.0885993	TRUE	3	17	TRUE	0.025279	TRUE	3	20
E10		NOD2 rs44	UNKNOWN	3.4799	1.20431	4703.25	99.931	Homozygous C/C	Auto	TRUE	0.0885993	TRUE	3	17	TRUE	0.025279	TRUE	3	19
E11		NOD2 rs44	UNKNOWN	3.18173	1.08205	4662.46	99.9941	Homozygous C/C	Auto	TRUE	0.0885993	TRUE	3	19	TRUE	0.025279	TRUE	3	20
E12		NOD2 rs44	NTC	0.160297	0.228415	7164.66	100	Negative Control (NC)	Auto	TRUE	0.0885993	TRUE	3	39	TRUE	0.025279	TRUE	3	39
F1		NOD2 rs44	UNKNOWN	2.60005	6.2523	4640.05	99.9115	Heterozygous C/T	Auto	TRUE	0.0885993	TRUE	3	20	TRUE	0.025279	TRUE	3	18
F2		NOD2 rs44	UNKNOWN	3.89616	3.93393	3900.08	80.7877	Undetermined	Auto	TRUE	0.0885993	TRUE	3	18	TRUE	0.025279	TRUE	3	20
F3		NOD2 rs44	UNKNOWN	4.49568	1.74449	3241.64	98.9428	Homozygous C/C	Auto	TRUE	0.0885993	TRUE	3	15	TRUE	0.025279	TRUE	3	20
F4		NOD2 rs44	UNKNOWN	3.05591	1.09802	5588.75	99.9975	Homozygous C/C	Auto	TRUE	0.0885993	TRUE	3	18	TRUE	0.025279	TRUE	3	22
F5		NOD2 rs44	UNKNOWN	3.28148	1.14879	4804.43	99.9839	Homozygous C/C	Auto	TRUE	0.0885993	TRUE	3	21	TRUE	0.025279	TRUE	3	21
F6		NOD2 rs44	UNKNOWN	2.5903	0.929657	5752.01	99.8759	Homozygous C/C	Auto	TRUE	0.0885993	TRUE	3	19	TRUE	0.025279	TRUE	3	25
F7		NOD2 rs44	UNKNOWN	3.92519	1.39622	4542.67	99.6611	Homozygous C/C	Auto	TRUE	0.0885993	TRUE	3	19	TRUE	0.025279	TRUE	3	22
F8		NOD2 rs44	UNKNOWN	3.95349	1.40271	4429.41	99.6392	Homozygous C/C	Auto	TRUE	0.0885993	TRUE	3	17	TRUE	0.025279	TRUE	3	20
F9		NOD2 rs44	UNKNOWN	4.60882	1.63358	3729.13	98.8907	Homozygous C/C	Auto	TRUE	0.0885993	TRUE	3	20	TRUE	0.025279	TRUE	3	20
F10		NOD2 rs44	UNKNOWN	3.26164	1.14556	5486.88	99.987	Homozygous C/C	Auto	TRUE	0.0885993	TRUE	3	20	TRUE	0.025279	TRUE	3	22
F11		NOD2 rs44	UNKNOWN	3.53616	1.1846	4129.83	99.9086	Homozygous C/C	Auto	TRUE	0.0885993	TRUE	3	19	TRUE	0.025279	TRUE	3	23
F12		NOD2 rs44	NTC	0.251084	0.295592	5902.06	100	Negative Control (NC)	Auto	TRUE	0.0885993	TRUE	3	39	TRUE	0.025279	TRUE	3	28
G1		NOD2 rs44	UNKNOWN	3.43195	1.19542	4664.41	99.9468	Homozygous C/C	Auto	TRUE	0.0885993	TRUE	3	18	TRUE	0.025279	TRUE	3	21
G2		NOD2 rs44	UNKNOWN	3.2862	1.14928	4389.07	99.9831	Homozygous C/C	Auto	TRUE	0.0885993	TRUE	3	21	TRUE	0.025279	TRUE	3	22
G3		NOD2 rs44	UNKNOWN	4.99242	1.76581	2328.92	98.2685	Homozygous C/C	Auto	TRUE	0.0885993	TRUE	3	19	TRUE	0.025279	TRUE	3	20
G4		NOD2 rs44	UNKNOWN	3.07407	1.19598	5435.79	99.9548	Homozygous C/C	Auto	TRUE	0.0885993	TRUE	3	18	TRUE	0.025279	TRUE	3	22
G5		NOD2 rs44	UNKNOWN	2.64376	1.38723	6014.77	99.104	Homozygous C/C	Auto	TRUE	0.0885993	TRUE	3	19	TRUE	0.025279	TRUE	3	16
G6		NOD2 rs44	UNKNOWN	3.06732	1.0785	4641.21	99.9995	Homozygous C/C	Auto	TRUE	0.0885993	TRUE	3	21	TRUE	0.025279	TRUE	3	24
G7		NOD2 rs44	UNKNOWN	2.78595	0.962691	3528.11	99.9469	Homozygous C/C	Auto	TRUE	0.0885993	TRUE	3	22	TRUE	0.025279	TRUE	3	25
G8		NOD2 rs44	UNKNOWN	3.52242	1.2203	4307.73	99.9145	Homozygous C/C	Auto	TRUE	0.0885993	TRUE	3	21	TRUE	0.025279	TRUE	3	21
G9		NOD2 rs44	UNKNOWN	3.05968	1.05215	4510.18	99.997	Homozygous C/C	Auto	TRUE	0.0885993	TRUE	3	22	TRUE	0.025279	TRUE	3	22
G10		NOD2 rs44	UNKNOWN	0.693438	4.13233	4546.81	99.9966	Homozygous T/T	Auto	TRUE	0.0885993	TRUE	3	30	TRUE	0.025279	TRUE	3	27
G11		NOD2 rs44	UNKNOWN	4.01668	1.42741	4090.39	99.5837	Homozygous C/C	Auto	TRUE	0.0885993	TRUE	3	17	TRUE	0.025279	TRUE	3	20
G12		NOD2 rs44	NTC	0.198202	0.26944	6356.24	100	Negative Control (NC)	Auto	TRUE	0.0885993	TRUE	3	27	TRUE	0.025279	TRUE	3	39
H1		NOD2 rs44	UNKNOWN	2.5981	6.63262	4035.34	99.9998	Heterozygous C/T	Auto	TRUE	0.0885993	TRUE	3	20	TRUE	0.025279	TRUE	3	18
H2		NOD2 rs44	UNKNOWN	1.78398	0.769146	3905.8	99.1545	Homozygous C/C	Auto	TRUE	0.0885993	TRUE	3	29	TRUE	0.025279	TRUE	3	29
H3		NOD2 rs44	UNKNOWN	3.57925	0.932589	3001.09	99.6834	Homozygous C/C	Auto	TRUE	0.0885993	TRUE	3	24	TRUE	0.025279	TRUE	3	30
H4		NOD2 rs44	UNKNOWN	3.37411	1.31943	4429.59	99.8947	Homozygous C/C	Auto	TRUE	0.0885993	TRUE	3	20	TRUE	0.025279	TRUE	3	23
H5		NOD2 rs44	UNKNOWN	2.8992	1.05505	5364.37	99.9793	Homozygous C/C	Auto	TRUE	0.0885993	TRUE	3	19	TRUE	0.025279	TRUE	3	21
H6		NOD2 rs44	UNKNOWN	3.05443	1.14008	4726.86	99.9848	Homozygous C/C	Auto	TRUE	0.0885993	TRUE	3	20	TRUE	0.025279	TRUE	3	21
H7		NOD2 rs44	UNKNOWN	1.82438	0.705751	4196.55	99.2277	Homozygous C/C	Auto	TRUE	0.0885993	TRUE	3	28	TRUE	0.025279	TRUE	3	31
H8		NOD2 rs44	UNKNOWN	3.70787	1.3302	4298.72	99.81	Homozygous C/C	Auto	TRUE	0.0885993	TRUE	3	20	TRUE	0.025279	TRUE	3	22
H9		NOD2 rs44	UNKNOWN	3.87883	1.38102	4115.92	99.697	Homozygous C/C	Auto	TRUE	0.0885993	TRUE	3	19	TRUE	0.025279	TRUE	3	19
H10		NOD2 rs44	UNKNOWN	3.01125	1.14757	4761.98	99.9715	Homozygous C/C	Auto	TRUE	0.0885993	TRUE	3	21	TRUE	0.025279	TRUE	3	21
H11		NOD2 rs44	UNKNOWN	3.06466	8.0471	3613.7	99.5536	Heterozygous C/T	Auto	TRUE	0.0885993	TRUE	3	19	TRUE	0.025279	TRUE	3	19
H12		NOD2 rs44	NTC	0.245539	0.303454	5138.19	100	Negative Control (NC)	Auto	TRUE	0.0885993	TRUE	3	39	TRUE	0.025279	TRUE	3	39
Block Type	96well
Chemistry	TAQMAN
Experiment File Name	C:\Documents and Settings\Administrator\My Documents\usuarios\Elena Bueno\ATG10 Y NOD2rs44 PAC 2 13-11-13.eds
Experiment Run End Time	2013-11-13 19:41:53 PM CET
Instrument Type	steponeplus
Passive Reference	ROX
F1		NOD2 rs44	UNKNOWN	2.34524	0.791855	7000.76	99.9846	Heterozygous C/T	Auto	TRUE	0.223464	TRUE	3	20	TRUE	0.0511337	TRUE	3	23		N	N
F2		NOD2 rs44	UNKNOWN	2.5773	0.918794	7289.69	99.8181	Heterozygous C/T	Auto	TRUE	0.223464	TRUE	3	19	TRUE	0.0511337	TRUE	3	22		N	N
F3		NOD2 rs44	UNKNOWN	2.53958	0.89518	7227.58	99.8942	Heterozygous C/T	Auto	TRUE	0.223464	TRUE	3	20	TRUE	0.0511337	TRUE	3	22		N	N
F4		NOD2 rs44	UNKNOWN	1.84316	0.599392	8594.73	99.2377	Heterozygous C/T	Auto	TRUE	0.223464	TRUE	3	24	TRUE	0.0511337	TRUE	3	27		N	N
F5		NOD2 rs44	UNKNOWN	2.50243	0.826512	7279.04	99.9496	Heterozygous C/T	Auto	TRUE	0.223464	TRUE	3	21	TRUE	0.0511337	TRUE	3	22		N	N
F6		NOD2 rs44	UNKNOWN	2.40746	0.85212	8496.26	99.9006	Heterozygous C/T	Auto	TRUE	0.223464	TRUE	3	18	TRUE	0.0511337	TRUE	3	20		N	N
F7		NOD2 rs44	UNKNOWN	3.0015	1.11012	7517.72	98.8441	Heterozygous C/T	Auto	TRUE	0.223464	TRUE	3	18	TRUE	0.0511337	TRUE	3	19		N	N
F8		NOD2 rs44	UNKNOWN	2.69373	0.751854	7234.63	96.9533	Heterozygous C/T	Auto	TRUE	0.223464	TRUE	3	20	TRUE	0.0511337	TRUE	3	24		N	N
F9		NOD2 rs44	UNKNOWN	1.76749	0.551766	7293.51	98.8478	Heterozygous C/T	Auto	TRUE	0.223464	TRUE	3	24	TRUE	0.0511337	TRUE	3	28		N	N
F10		NOD2 rs44	UNKNOWN	2.61942	0.89968	7618.3	99.9157	Heterozygous C/T	Auto	TRUE	0.223464	TRUE	3	21	TRUE	0.0511337	TRUE	3	23		N	N
F11		NOD2 rs44	UNKNOWN	8.01047	1.67368	549.658	100	Homozygous C/C	Auto	TRUE	0.223464	TRUE	3	16	TRUE	0.0511337	TRUE	3	20		Y	Y
F12		NOD2 rs44	NTC	0.122675	-0.078983	3853.74	100	Negative Control (NC)	Auto	TRUE	0.223464	TRUE	3	8	TRUE	0.0511337	TRUE	3	39		N	N
G1		NOD2 rs44	UNKNOWN	2.56425	0.910631	7205.22	99.8466	Heterozygous C/T	Auto	TRUE	0.223464	TRUE	3	20	TRUE	0.0511337	TRUE	3	24		N	N
G2		NOD2 rs44	UNKNOWN	2.29791	0.798384	6736	99.9313	Heterozygous C/T	Auto	TRUE	0.223464	TRUE	3	21	TRUE	0.0511337	TRUE	3	23		N	N
G3		NOD2 rs44	UNKNOWN	2.84278	0.976493	6815.82	99.6338	Heterozygous C/T	Auto	TRUE	0.223464	TRUE	3	19	TRUE	0.0511337	TRUE	3	21		N	N
G4		NOD2 rs44	UNKNOWN	2.53539	0.903294	6493.92	99.8447	Heterozygous C/T	Auto	TRUE	0.223464	TRUE	3	17	TRUE	0.0511337	TRUE	3	20		N	N
G5		NOD2 rs44	UNKNOWN	2.60026	0.871328	7483.66	99.9306	Heterozygous C/T	Auto	TRUE	0.223464	TRUE	3	19	TRUE	0.0511337	TRUE	3	22		N	N
G6		NOD2 rs44	UNKNOWN	2.17703	0.679456	7995.46	99.5327	Heterozygous C/T	Auto	TRUE	0.223464	TRUE	3	21	TRUE	0.0511337	TRUE	3	22		N	N
G7		NOD2 rs44	UNKNOWN	2.34249	0.742095	7279.77	99.7429	Heterozygous C/T	Auto	TRUE	0.223464	TRUE	3	21	TRUE	0.0511337	TRUE	3	25		N	N
G8		NOD2 rs44	UNKNOWN	2.19819	0.693417	7339.34	99.6329	Heterozygous C/T	Auto	TRUE	0.223464	TRUE	3	22	TRUE	0.0511337	TRUE	3	26		N	N
G9		NOD2 rs44	UNKNOWN	2.49383	0.846344	7529.04	99.9911	Heterozygous C/T	Auto	TRUE	0.223464	TRUE	3	21	TRUE	0.0511337	TRUE	3	24		N	N
G10		NOD2 rs44	UNKNOWN	2.85641	0.972655	6776.73	99.6205	Heterozygous C/T	Auto	TRUE	0.223464	TRUE	3	20	TRUE	0.0511337	TRUE	3	21		N	N
G11		NOD2 rs44	UNKNOWN	2.13886	0.731854	7485.8	99.8167	Heterozygous C/T	Auto	TRUE	0.223464	TRUE	3	23	TRUE	0.0511337	TRUE	3	25		N	N
G12		NOD2 rs44	NTC	0.131496	-0.0231672	4423.08	100	Negative Control (NC)	Auto	TRUE	0.223464	TRUE	3	17	TRUE	0.0511337	TRUE	3	39		N	N
H1		NOD2 rs44	UNKNOWN	2.58613	1.06695	6391.4	97.7647	Heterozygous C/T	Auto	TRUE	0.223464	TRUE	3	24	TRUE	0.0511337	TRUE	3	24		N	N
H2		NOD2 rs44	UNKNOWN	1.73793	0.555278	5812.25	98.9074	Heterozygous C/T	Auto	TRUE	0.223464	TRUE	3	25	TRUE	0.0511337	TRUE	3	28		N	N
H3		NOD2 rs44	UNKNOWN	2.20926	0.706164	6790.75	99.7283	Heterozygous C/T	Auto	TRUE	0.223464	TRUE	3	22	TRUE	0.0511337	TRUE	3	25		N	N
H4		NOD2 rs44	UNKNOWN	2.71458	0.989969	7411.38	99.5296	Heterozygous C/T	Auto	TRUE	0.223464	TRUE	3	17	TRUE	0.0511337	TRUE	3	20		N	N
H5		NOD2 rs44	UNKNOWN	2.08642	1.58585	8310.86	100	Homozygous T/T	Auto	TRUE	0.223464	TRUE	3	19	TRUE	0.0511337	TRUE	3	20		N	N
H6																					N	N
H7																					N	N
H8																					N	N
H9																					N	N
H10																					N	N
H11																					N	N
H12		NOD2 rs44	NTC	0.133814	0.0515776	6899.39	100	Negative Control (NC)	Auto	TRUE	0.223464	TRUE	3	39	TRUE	0.0511337	TRUE	3	39		N	N
Block Type	96well
Chemistry	TAQMAN
Experiment File Name	C:\Documents and Settings\Administrator\My Documents\usuarios\Elena Bueno\MALLORCA NOD2 X2.eds
Experiment Run End Time	Not Started
Instrument Type	steponeplus
Passive Reference	ROX
Well	Sample Name	SNP Assay Name	Task	Allele1 ΔRn	Allele2 ΔRn	Pass.Ref	Quality(%)	Call	Method	Allele1 Automatic Ct Threshold	Allele1 Ct Threshold	Allele1 Automatic Baseline	Allele1 Baseline Start	Allele1 Baseline End	Allele2 Automatic Ct Threshold	Allele2 Ct Threshold	Allele2 Automatic Baseline	Allele2 Baseline Start	Allele2 Baseline End	Comments	BADROX	AMPNC	NOISE
A1		NOD2 44	UNKNOWN	4.69131	0.683757	8049.14	0	Undetermined	Auto	TRUE	0.0569137	TRUE	3	15	TRUE	0.0306888	TRUE	3	19		N	N	N
A2		NOD2 44	UNKNOWN	3.78753	0.590112	9788.92	0	Undetermined	Auto	TRUE	0.0569137	TRUE	3	19	TRUE	0.0306888	TRUE	3	27		N	N	N
A3		NOD2 44	UNKNOWN	4.40351	0.855212	8697.35	0	Undetermined	Auto	TRUE	0.0569137	TRUE	3	18	TRUE	0.0306888	TRUE	3	20		N	N	N
A4		NOD2 44	UNKNOWN	3.77455	0.576682	9035.03	0	Undetermined	Auto	TRUE	0.0569137	TRUE	3	23	TRUE	0.0306888	TRUE	3	27		N	N	N
A5		NOD2 44	UNKNOWN	0.161552	-0.0711436	9810.52	0	Undetermined	Auto	TRUE	0.0569137	TRUE	3	8	TRUE	0.0306888	TRUE	3	8		N	N	N
A6		NOD2 44	UNKNOWN	3.45102	0.666	9853.32	0	Undetermined	Auto	TRUE	0.0569137	TRUE	3	23	TRUE	0.0306888	TRUE	3	25		N	N	N
A7		NOD2 44	UNKNOWN	4.42244	0.827692	8747.15	0	Undetermined	Auto	TRUE	0.0569137	TRUE	3	20	TRUE	0.0306888	TRUE	3	23		N	N	N
A8		NOD2 44	UNKNOWN	5.28815	0.98621	8271.36	0	Undetermined	Auto	TRUE	0.0569137	TRUE	3	18	TRUE	0.0306888	TRUE	3	19		N	N	N
A9		NOD2 44	UNKNOWN	4.61982	0.9856	8129.99	0	Undetermined	Auto	TRUE	0.0569137	TRUE	3	21	TRUE	0.0306888	TRUE	3	23		N	N	N
A10		NOD2 44	UNKNOWN	5.09697	1.01238	7567.63	0	Undetermined	Auto	TRUE	0.0569137	TRUE	3	21	TRUE	0.0306888	TRUE	3	25		N	N	N
A11		NOD2 44	UNKNOWN	4.90406	0.865706	8509.62	0	Undetermined	Auto	TRUE	0.0569137	TRUE	3	16	TRUE	0.0306888	TRUE	3	19		N	N	N
A12		NOD2 44	NTC	0.16386	-0.546702	4970.07	100	Negative Control (NC)	Auto	TRUE	0.0569137	TRUE	3	27	TRUE	0.0306888	TRUE	3	38		N	N	N
B1		NOD2 44	UNKNOWN	2.55975	0.472021	8902.03	0	Undetermined	Auto	TRUE	0.0569137	TRUE	3	23	TRUE	0.0306888	TRUE	3	28		N	N	N
B2		NOD2 44	UNKNOWN	3.61703	0.964367	9768.76	0	Undetermined	Auto	TRUE	0.0569137	TRUE	3	16	TRUE	0.0306888	TRUE	3	18		N	N	N
B3		NOD2 44	UNKNOWN	3.40911	0.786621	8108.7	0	Undetermined	Auto	TRUE	0.0569137	TRUE	3	22	TRUE	0.0306888	TRUE	3	25		N	N	N
B4		NOD2 44	UNKNOWN	3.80814	0.82219	9180.08	0	Undetermined	Auto	TRUE	0.0569137	TRUE	3	19	TRUE	0.0306888	TRUE	3	23		N	N	N
B5		NOD2 44	UNKNOWN	4.05792	1.02767	9846.17	0	Undetermined	Auto	TRUE	0.0569137	TRUE	3	16	TRUE	0.0306888	TRUE	3	16		N	N	N
B6		NOD2 44	UNKNOWN	3.18806	0.642348	10376.5	0	Undetermined	Auto	TRUE	0.0569137	TRUE	3	20	TRUE	0.0306888	TRUE	3	23		N	N	N
B7		NOD2 44	UNKNOWN	3.31918	0.708922	8174.29	0	Undetermined	Auto	TRUE	0.0569137	TRUE	3	21	TRUE	0.0306888	TRUE	3	24		N	N	N
B8		NOD2 44	UNKNOWN	3.07698	0.676664	10729.1	0	Undetermined	Auto	TRUE	0.0569137	TRUE	3	20	TRUE	0.0306888	TRUE	3	22		N	N	N
B9		NOD2 44	UNKNOWN	4.62651	1.14474	7632.29	0	Undetermined	Auto	TRUE	0.0569137	TRUE	3	16	TRUE	0.0306888	TRUE	3	19		N	N	N
B10		NOD2 44	UNKNOWN	4.37114	1.10294	7519.56	0	Undetermined	Auto	TRUE	0.0569137	TRUE	3	19	TRUE	0.0306888	TRUE	3	20		N	N	N
B11		NOD2 44	UNKNOWN	4.09512	0.93757	7805.22	0	Undetermined	Auto	TRUE	0.0569137	TRUE	3	19	TRUE	0.0306888	TRUE	3	22		N	N	N
B12		NOD2 44	NTC	0.0785326	-0.0795372	4581.98	100	Negative Control (NC)	Auto	TRUE	0.0569137	TRUE	3	9	TRUE	0.0306888	TRUE	3	19		N	N	N
C1		NOD2 44	UNKNOWN	4.30891	0.894121	8789.68	0	Undetermined	Auto	TRUE	0.0569137	TRUE	3	17	TRUE	0.0306888	TRUE	3	19		N	N	N
C2		NOD2 44	UNKNOWN	2.09886	0.490707	14811.2	0	Undetermined	Auto	TRUE	0.0569137	TRUE	3	23	TRUE	0.0306888	TRUE	3	27		N	N	N
C3		NOD2 44	UNKNOWN	4.49635	0.983903	8506.7	0	Undetermined	Auto	TRUE	0.0569137	TRUE	3	17	TRUE	0.0306888	TRUE	3	20		N	N	N
C4		NOD2 44	UNKNOWN	5.50938	1.42723	7748.98	0	Undetermined	Auto	TRUE	0.0569137	TRUE	3	16	TRUE	0.0306888	TRUE	3	19		N	N	N
C5		NOD2 44	UNKNOWN	4.92236	1.19165	8733.4	0	Undetermined	Auto	TRUE	0.0569137	TRUE	3	17	TRUE	0.0306888	TRUE	3	23		N	N	N
C6		NOD2 44	UNKNOWN	4.7083	0.995686	9567.54	0	Undetermined	Auto	TRUE	0.0569137	TRUE	3	17	TRUE	0.0306888	TRUE	3	21		N	N	N
C7		NOD2 44	UNKNOWN	5.54383	1.24359	8250.52	0	Undetermined	Auto	TRUE	0.0569137	TRUE	3	16	TRUE	0.0306888	TRUE	3	19		N	N	N
C8		NOD2 44	UNKNOWN	3.47348	0.702571	9351.2	0	Undetermined	Auto	TRUE	0.0569137	TRUE	3	23	TRUE	0.0306888	TRUE	3	24		N	N	N
C9		NOD2 44	UNKNOWN	5.22843	1.26349	8682.81	0	Undetermined	Auto	TRUE	0.0569137	TRUE	3	18	TRUE	0.0306888	TRUE	3	19		N	N	N
C10		NOD2 44	UNKNOWN	0.455584	0.180233	8199.75	0	Undetermined	Auto	TRUE	0.0569137	TRUE	3	33	TRUE	0.0306888	TRUE	3	38		N	N	N
C11		NOD2 44	UNKNOWN							TRUE	0.0569137	TRUE	3	23	TRUE	0.0306888	TRUE	3	8		Y	N	Y
C12		NOD2 44	NTC	0.14353	-0.0840567	9807.28	100	Negative Control (NC)	Auto	TRUE	0.0569137	TRUE	3	39	TRUE	0.0306888	TRUE	3	39		N	N	N

## Sheet: NOD2 rs45
Block Type	96well
Chemistry	TAQMAN
Experiment File Name	C:\Documents and Settings\Administrator\My Documents\usuarios\Elena Bueno\21-10-13 NOD2 rs45 pac1.eds
Experiment Run End Time	Not Started
Instrument Type	steponeplus
Passive Reference	ROX
Well	Sample Name	SNP Assay Name	Task	Allele1 ΔRn	Allele2 ΔRn	Pass.Ref	Quality(%)	Call	Method	Allele1 Automatic Ct Threshold	Allele1 Ct Threshold	Allele1 Automatic Baseline	Allele1 Baseline Start	Allele1 Baseline End	Allele2 Automatic Ct Threshold	Allele2 Ct Threshold	Allele2 Automatic Baseline	Allele2 Baseline Start	Allele2 Baseline End	Comments	AMPNC	NOISE	SPIKE
A1		NOD2 rs45	UNKNOWN	2.03369	9.67533	4998.92	0	Undetermined	Auto	TRUE	0.0970977	TRUE	3	19	TRUE	0.0307113	TRUE	3	15		N	N	N
A2		NOD2 rs45	UNKNOWN	2.52115	12.5041	3931.02	0	Undetermined	Auto	TRUE	0.0970977	TRUE	3	19	TRUE	0.0307113	TRUE	3	14		N	N	N
A3		NOD2 rs45	UNKNOWN	2.55402	13.0175	3860	0	Undetermined	Auto	TRUE	0.0970977	TRUE	3	19	TRUE	0.0307113	TRUE	3	17		N	N	N
A4		NOD2 rs45	UNKNOWN	2.1313	11.7516	4336.31	0	Undetermined	Auto	TRUE	0.0970977	TRUE	3	19	TRUE	0.0307113	TRUE	3	17		N	N	N
A5		NOD2 rs45	UNKNOWN	2.34856	11.2003	4384.61	0	Undetermined	Auto	TRUE	0.0970977	TRUE	3	20	TRUE	0.0307113	TRUE	3	15		N	N	N
A6		NOD2 rs45	UNKNOWN	1.9018	9.17928	5493.64	0	Undetermined	Auto	TRUE	0.0970977	TRUE	3	20	TRUE	0.0307113	TRUE	3	18		N	N	N
A7		NOD2 rs45	UNKNOWN	1.96359	10.1004	5040.13	0	Undetermined	Auto	TRUE	0.0970977	TRUE	3	21	TRUE	0.0307113	TRUE	3	16		N	N	N
A8		NOD2 rs45	UNKNOWN	2.37978	11.7213	4087.06	0	Undetermined	Auto	TRUE	0.0970977	TRUE	3	22	TRUE	0.0307113	TRUE	3	17		N	N	N
A9		NOD2 rs45	UNKNOWN	2.32368	12.079	4298.04	0	Undetermined	Auto	TRUE	0.0970977	TRUE	3	22	TRUE	0.0307113	TRUE	3	18		N	N	N
A10		NOD2 rs45	UNKNOWN	2.28373	12.0136	4263.77	0	Undetermined	Auto	TRUE	0.0970977	TRUE	3	22	TRUE	0.0307113	TRUE	3	20		N	N	N
A11		NOD2 rs45	UNKNOWN	2.31457	11.4642	4682.74	0	Undetermined	Auto	TRUE	0.0970977	TRUE	3	20	TRUE	0.0307113	TRUE	3	13		N	N	N
A12		NOD2 rs45	NTC	0.544902	0.323616	5078.29	100	Negative Control (NC)	Auto	TRUE	0.0970977	TRUE	3	26	TRUE	0.0307113	TRUE	3	39		N	N	N
B1		NOD2 rs45	UNKNOWN	2.20804	12.2093	3849.17	0	Undetermined	Auto	TRUE	0.0970977	TRUE	3	23	TRUE	0.0307113	TRUE	3	19		N	N	N
B2		NOD2 rs45	UNKNOWN	2.12284	11.7088	4143.97	0	Undetermined	Auto	TRUE	0.0970977	TRUE	3	20	TRUE	0.0307113	TRUE	3	17		N	N	N
B3		NOD2 rs45	UNKNOWN	7.16101	11.5912	3829.94	0	Undetermined	Auto	TRUE	0.0970977	TRUE	3	19	TRUE	0.0307113	TRUE	3	19		N	N	N
B4		NOD2 rs45	UNKNOWN	2.07508	11.3947	4215.06	0	Undetermined	Auto	TRUE	0.0970977	TRUE	3	21	TRUE	0.0307113	TRUE	3	15		N	N	N
B5		NOD2 rs45	UNKNOWN	1.93459	10.7179	4485.7	0	Undetermined	Auto	TRUE	0.0970977	TRUE	3	23	TRUE	0.0307113	TRUE	3	21		N	N	N
B6		NOD2 rs45	UNKNOWN	1.91548	10.4978	4508.39	0	Undetermined	Auto	TRUE	0.0970977	TRUE	3	22	TRUE	0.0307113	TRUE	3	19		N	N	N
B7		NOD2 rs45	UNKNOWN	1.99051	10.6761	4617.47	0	Undetermined	Auto	TRUE	0.0970977	TRUE	3	22	TRUE	0.0307113	TRUE	3	19		N	N	N
B8		NOD2 rs45	UNKNOWN	2.35545	11.4505	4565.01	0	Undetermined	Auto	TRUE	0.0970977	TRUE	3	19	TRUE	0.0307113	TRUE	3	18		N	N	N
B9		NOD2 rs45	UNKNOWN	2.26629	11.3939	4261.73	0	Undetermined	Auto	TRUE	0.0970977	TRUE	3	19	TRUE	0.0307113	TRUE	3	17		N	N	N
B10		NOD2 rs45	UNKNOWN	2.37707	12.2363	3872.01	0	Undetermined	Auto	TRUE	0.0970977	TRUE	3	20	TRUE	0.0307113	TRUE	3	17		N	N	N
B11		NOD2 rs45	UNKNOWN	2.21386	11.6982	4118.69	0	Undetermined	Auto	TRUE	0.0970977	TRUE	3	21	TRUE	0.0307113	TRUE	3	18		N	N	N
B12		NOD2 rs45	NTC	0.572475	0.449001	4512.56	100	Negative Control (NC)	Auto	TRUE	0.0970977	TRUE	3	32	TRUE	0.0307113	TRUE	3	39		N	N	N
C1		NOD2 rs45	UNKNOWN	2.06632	10.8689	4244.57	0	Undetermined	Auto	TRUE	0.0970977	TRUE	3	23	TRUE	0.0307113	TRUE	3	19		N	N	N
C2		NOD2 rs45	UNKNOWN	1.9873	11.0414	4633.79	0	Undetermined	Auto	TRUE	0.0970977	TRUE	3	23	TRUE	0.0307113	TRUE	3	18		N	N	N
C3		NOD2 rs45	UNKNOWN	2.18385	10.738	4828.57	0	Undetermined	Auto	TRUE	0.0970977	TRUE	3	22	TRUE	0.0307113	TRUE	3	15		N	N	N
C4		NOD2 rs45	UNKNOWN	1.8959	11.3141	4539.25	0	Undetermined	Auto	TRUE	0.0970977	TRUE	3	20	TRUE	0.0307113	TRUE	3	19		N	N	N
C5		NOD2 rs45	UNKNOWN	2.13743	10.6749	4785.4	0	Undetermined	Auto	TRUE	0.0970977	TRUE	3	22	TRUE	0.0307113	TRUE	3	17		N	N	N
C6		NOD2 rs45	UNKNOWN	1.97199	9.56375	5307.16	0	Undetermined	Auto	TRUE	0.0970977	TRUE	3	20	TRUE	0.0307113	TRUE	3	16		N	N	N
C7		NOD2 rs45	UNKNOWN	2.10449	11.0552	4705.08	0	Undetermined	Auto	TRUE	0.0970977	TRUE	3	22	TRUE	0.0307113	TRUE	3	20		N	N	N
C8		NOD2 rs45	UNKNOWN	2.22687	11.1985	4508.57	0	Undetermined	Auto	TRUE	0.0970977	TRUE	3	19	TRUE	0.0307113	TRUE	3	13		N	N	N
C9		NOD2 rs45	UNKNOWN	2.05956	11.1015	4633.62	0	Undetermined	Auto	TRUE	0.0970977	TRUE	3	24	TRUE	0.0307113	TRUE	3	19		N	N	N
C10		NOD2 rs45	UNKNOWN	2.16265	11.6649	4356.78	0	Undetermined	Auto	TRUE	0.0970977	TRUE	3	21	TRUE	0.0307113	TRUE	3	21		N	N	N
C11		NOD2 rs45	UNKNOWN	2.16883	11.5223	4530.56	0	Undetermined	Auto	TRUE	0.0970977	TRUE	3	21	TRUE	0.0307113	TRUE	3	17		N	N	N
C12		NOD2 rs45	NTC	0.52412	0.357131	5095.81	100	Negative Control (NC)	Auto	TRUE	0.0970977	TRUE	3	39	TRUE	0.0307113	TRUE	3	38		N	N	N
D1		NOD2 rs45	UNKNOWN	2.29875	11.7804	4207.23	0	Undetermined	Auto	TRUE	0.0970977	TRUE	3	21	TRUE	0.0307113	TRUE	3	16		N	N	N
D2		NOD2 rs45	UNKNOWN	2.15921	11.7597	4501.83	0	Undetermined	Auto	TRUE	0.0970977	TRUE	3	22	TRUE	0.0307113	TRUE	3	18		N	N	N
D3		NOD2 rs45	UNKNOWN	6.41752	9.77739	4495.89	0	Undetermined	Auto	TRUE	0.0970977	TRUE	3	22	TRUE	0.0307113	TRUE	3	22		N	N	N
D4		NOD2 rs45	UNKNOWN	2.04937	11.3586	4707.53	0	Undetermined	Auto	TRUE	0.0970977	TRUE	3	21	TRUE	0.0307113	TRUE	3	18		N	N	N
D5		NOD2 rs45	UNKNOWN	2.11478	11.4262	4779.39	0	Undetermined	Auto	TRUE	0.0970977	TRUE	3	24	TRUE	0.0307113	TRUE	3	21		N	N	N
D6		NOD2 rs45	UNKNOWN	2.25484	11.0135	4749.57	0	Undetermined	Auto	TRUE	0.0970977	TRUE	3	21	TRUE	0.0307113	TRUE	3	18		N	N	N
D7		NOD2 rs45	UNKNOWN	2.29951	12.2464	4509.28	0	Undetermined	Auto	TRUE	0.0970977	TRUE	3	22	TRUE	0.0307113	TRUE	3	17		N	N	N
D8		NOD2 rs45	UNKNOWN	2.13309	11.9177	4582.72	0	Undetermined	Auto	TRUE	0.0970977	TRUE	3	23	TRUE	0.0307113	TRUE	3	17		N	N	N
D9		NOD2 rs45	UNKNOWN	2.41645	13.0655	4173.28	0	Undetermined	Auto	TRUE	0.0970977	TRUE	3	21	TRUE	0.0307113	TRUE	3	17		N	N	N
D10		NOD2 rs45	UNKNOWN	2.28825	12.4813	4600.28	0	Undetermined	Auto	TRUE	0.0970977	TRUE	3	22	TRUE	0.0307113	TRUE	3	19		N	N	N
D11		NOD2 rs45	UNKNOWN	2.25127	12.713	4175.87	0	Undetermined	Auto	TRUE	0.0970977	TRUE	3	24	TRUE	0.0307113	TRUE	3	19		N	N	N
D12		NOD2 rs45	NTC	0.597424	0.429378	5525	100	Negative Control (NC)	Auto	TRUE	0.0970977	TRUE	3	25	TRUE	0.0307113	TRUE	3	30		N	N	N
E1		NOD2 rs45	UNKNOWN	1.92866	9.25436	3964.02	0	Undetermined	Auto	TRUE	0.0970977	TRUE	3	23	TRUE	0.0307113	TRUE	3	17		N	N	N
E2		NOD2 rs45	UNKNOWN	2.03359	9.90957	4025.26	0	Undetermined	Auto	TRUE	0.0970977	TRUE	3	20	TRUE	0.0307113	TRUE	3	18		N	N	N
E3		NOD2 rs45	UNKNOWN	1.9184	9.31741	4525.63	0	Undetermined	Auto	TRUE	0.0970977	TRUE	3	21	TRUE	0.0307113	TRUE	3	18		N	N	N
E4		NOD2 rs45	UNKNOWN	1.36953	7.34022	4887.13	0	Undetermined	Auto	TRUE	0.0970977	TRUE	3	22	TRUE	0.0307113	TRUE	3	18		N	N	N
E5		NOD2 rs45	UNKNOWN	1.68768	8.49116	4796.52	0	Undetermined	Auto	TRUE	0.0970977	TRUE	3	25	TRUE	0.0307113	TRUE	3	22		N	N	N
E6		NOD2 rs45	UNKNOWN	1.0023	4.82172	7624.81	0	Undetermined	Auto	TRUE	0.0970977	TRUE	3	22	TRUE	0.0307113	TRUE	3	18		N	N	N
E7		NOD2 rs45	UNKNOWN	1.69066	7.70404	5057.22	0	Undetermined	Auto	TRUE	0.0970977	TRUE	3	19	TRUE	0.0307113	TRUE	3	15		N	N	N
E8		NOD2 rs45	UNKNOWN	2.06484	9.56061	4055.79	0	Undetermined	Auto	TRUE	0.0970977	TRUE	3	20	TRUE	0.0307113	TRUE	3	16		N	N	N
E9		NOD2 rs45	UNKNOWN	2.35803	9.88626	4262.11	0	Undetermined	Auto	TRUE	0.0970977	TRUE	3	23	TRUE	0.0307113	TRUE	3	18		N	N	N
E10		NOD2 rs45	UNKNOWN	2.45918	9.87323	4140.6	0	Undetermined	Auto	TRUE	0.0970977	TRUE	3	20	TRUE	0.0307113	TRUE	3	15		N	N	N
E11		NOD2 rs45	UNKNOWN	2.01482	9.53013	4550.86	0	Undetermined	Auto	TRUE	0.0970977	TRUE	3	21	TRUE	0.0307113	TRUE	3	16		N	N	N
E12		NOD2 rs45	NTC	0.386286	0.330017	6337.9	100	Negative Control (NC)	Auto	TRUE	0.0970977	TRUE	3	39	TRUE	0.0307113	TRUE	3	13		N	N	N
F1		NOD2 rs45	UNKNOWN	1.96341	10.2074	4484.26	0	Undetermined	Auto	TRUE	0.0970977	TRUE	3	22	TRUE	0.0307113	TRUE	3	16		N	N	N
F2		NOD2 rs45	UNKNOWN	2.16508	10.9572	3935.05	0	Undetermined	Auto	TRUE	0.0970977	TRUE	3	22	TRUE	0.0307113	TRUE	3	17		N	N	N
F3		NOD2 rs45	UNKNOWN	2.16338	10.7659	4419.45	0	Undetermined	Auto	TRUE	0.0970977	TRUE	3	22	TRUE	0.0307113	TRUE	3	17		N	N	N
F4		NOD2 rs45	UNKNOWN	1.62539	8.59143	5655.54	0	Undetermined	Auto	TRUE	0.0970977	TRUE	3	23	TRUE	0.0307113	TRUE	3	18		N	N	N
F5		NOD2 rs45	UNKNOWN	1.8937	9.87729	5082.93	0	Undetermined	Auto	TRUE	0.0970977	TRUE	3	22	TRUE	0.0307113	TRUE	3	18		N	N	N
F6		NOD2 rs45	UNKNOWN	1.53754	8.07918	5907.35	0	Undetermined	Auto	TRUE	0.0970977	TRUE	3	24	TRUE	0.0307113	TRUE	3	19		N	N	N
F7		NOD2 rs45	UNKNOWN	2.17963	11.1082	4402.98	0	Undetermined	Auto	TRUE	0.0970977	TRUE	3	20	TRUE	0.0307113	TRUE	3	16		N	N	N
F8		NOD2 rs45	UNKNOWN	2.16793	10.6028	4618.16	0	Undetermined	Auto	TRUE	0.0970977	TRUE	3	21	TRUE	0.0307113	TRUE	3	16		N	N	N
F9		NOD2 rs45	UNKNOWN	2.35145	11.8972	4171.46	0	Undetermined	Auto	TRUE	0.0970977	TRUE	3	20	TRUE	0.0307113	TRUE	3	14		N	N	N
F10		NOD2 rs45	UNKNOWN	2.08345	10.736	4613.39	0	Undetermined	Auto	TRUE	0.0970977	TRUE	3	20	TRUE	0.0307113	TRUE	3	19		N	N	N
F11		NOD2 rs45	UNKNOWN	2.06256	10.9345	4207.31	0	Undetermined	Auto	TRUE	0.0970977	TRUE	3	23	TRUE	0.0307113	TRUE	3	20		N	N	N
F12		NOD2 rs45	NTC	0.754296	0.524575	4568.85	100	Negative Control (NC)	Auto	TRUE	0.0970977	TRUE	3	39	TRUE	0.0307113	TRUE	3	12		Y	N	N
G1		NOD2 rs45	UNKNOWN	1.99759	10.1871	4964.62	0	Undetermined	Auto	TRUE	0.0970977	TRUE	3	20	TRUE	0.0307113	TRUE	3	18		N	N	N
G2		NOD2 rs45	UNKNOWN	1.76434	9.78874	4467.46	0	Undetermined	Auto	TRUE	0.0970977	TRUE	3	22	TRUE	0.0307113	TRUE	3	18		N	N	N
G3		NOD2 rs45	UNKNOWN	2.03601	10.9908	4528.3	0	Undetermined	Auto	TRUE	0.0970977	TRUE	3	23	TRUE	0.0307113	TRUE	3	17		N	N	N
G4		NOD2 rs45	UNKNOWN	1.53634	8.37452	5776.48	0	Undetermined	Auto	TRUE	0.0970977	TRUE	3	20	TRUE	0.0307113	TRUE	3	16		N	N	N
G5		NOD2 rs45	UNKNOWN	1.90095	9.64899	4901.53	0	Undetermined	Auto	TRUE	0.0970977	TRUE	3	21	TRUE	0.0307113	TRUE	3	19		N	N	N
G6		NOD2 rs45	UNKNOWN	1.8933	9.37506	4789.6	0	Undetermined	Auto	TRUE	0.0970977	TRUE	3	23	TRUE	0.0307113	TRUE	3	19		N	N	N
G7		NOD2 rs45	UNKNOWN	1.6782	9.15616	4608.98	0	Undetermined	Auto	TRUE	0.0970977	TRUE	3	24	TRUE	0.0307113	TRUE	3	22		N	N	N
G8		NOD2 rs45	UNKNOWN	1.83892	9.59131	4861.58	0	Undetermined	Auto	TRUE	0.0970977	TRUE	3	21	TRUE	0.0307113	TRUE	3	18		N	N	N
G9		NOD2 rs45	UNKNOWN	1.85889	9.8418	4997.04	0	Undetermined	Auto	TRUE	0.0970977	TRUE	3	25	TRUE	0.0307113	TRUE	3	19		N	N	N
G10		NOD2 rs45	UNKNOWN	1.32224	9.80346	4069.05	0	Undetermined	Auto	TRUE	0.0970977	TRUE	3	27	TRUE	0.0307113	TRUE	3	24		N	N	N
G11		NOD2 rs45	UNKNOWN	2.461	11.5078	4207.5	0	Undetermined	Auto	TRUE	0.0970977	TRUE	3	19	TRUE	0.0307113	TRUE	3	16		N	N	N
G12		NOD2 rs45	NTC	0.503141	0.34734	4336.63	100	Negative Control (NC)	Auto	TRUE	0.0970977	TRUE	3	23	TRUE	0.0307113	TRUE	3	23		N	N	N
H1		NOD2 rs45	UNKNOWN	3.06163	16.1301	1182.5	0	Undetermined	Auto	TRUE	0.0970977	TRUE	3	16	TRUE	0.0307113	TRUE	3	15		N	Y	Y
H2		NOD2 rs45	UNKNOWN	2.38002	13.5136	3664.99	0	Undetermined	Auto	TRUE	0.0970977	TRUE	3	21	TRUE	0.0307113	TRUE	3	18		N	N	N
H3		NOD2 rs45	UNKNOWN	1.79436	11.6101	3996.04	0	Undetermined	Auto	TRUE	0.0970977	TRUE	3	26	TRUE	0.0307113	TRUE	3	23		N	N	N
H4		NOD2 rs45	UNKNOWN	1.99327	11.358	4622.74	0	Undetermined	Auto	TRUE	0.0970977	TRUE	3	22	TRUE	0.0307113	TRUE	3	18		N	N	N
H5		NOD2 rs45	UNKNOWN	1.71099	9.31117	5544.76	0	Undetermined	Auto	TRUE	0.0970977	TRUE	3	22	TRUE	0.0307113	TRUE	3	17		N	N	N
H6		NOD2 rs45	UNKNOWN	1.87229	10.5179	4762.66	0	Undetermined	Auto	TRUE	0.0970977	TRUE	3	22	TRUE	0.0307113	TRUE	3	17		N	N	N
H7		NOD2 rs45	UNKNOWN	1.56841	10.8645	4088.9	0	Undetermined	Auto	TRUE	0.0970977	TRUE	3	29	TRUE	0.0307113	TRUE	3	24		N	N	N
H8		NOD2 rs45	UNKNOWN	2.15656	12.1834	4366.92	0	Undetermined	Auto	TRUE	0.0970977	TRUE	3	20	TRUE	0.0307113	TRUE	3	16		N	N	N
H9		NOD2 rs45	UNKNOWN	2.27319	12.9582	4190.16	0	Undetermined	Auto	TRUE	0.0970977	TRUE	3	21	TRUE	0.0307113	TRUE	3	18		N	N	N
H10		NOD2 rs45	UNKNOWN	2.07259	11.9411	4422.21	0	Undetermined	Auto	TRUE	0.0970977	TRUE	3	23	TRUE	0.0307113	TRUE	3	19		N	N	N
H11		NOD2 rs45	UNKNOWN	2.41585	13.7762	3803.69	0	Undetermined	Auto	TRUE	0.0970977	TRUE	3	23	TRUE	0.0307113	TRUE	3	17		N	N	N
H12		NOD2 rs45	NTC	1.57328	0.497656	731.206	100	Negative Control (NC)	Auto	TRUE	0.0970977	TRUE	3	26	TRUE	0.0307113	TRUE	1	2		Y	Y	Y
Block Type	96well
Chemistry	TAQMAN
Experiment File Name	C:\Documents and Settings\Administrator\My Documents\usuarios\Elena Bueno\NOD2 rs45 14-11-13.eds
Experiment Run End Time	2013-11-14 12:08:33 PM CET
Instrument Type	steponeplus
Passive Reference	ROX
Well	Sample Name	SNP Assay Name	Task	Allele1 ΔRn	Allele2 ΔRn	Pass.Ref	Quality(%)	Call	Method	Allele1 Automatic Ct Threshold	Allele1 Ct Threshold	Allele1 Automatic Baseline	Allele1 Baseline Start	Allele1 Baseline End	Allele2 Automatic Ct Threshold	Allele2 Ct Threshold	Allele2 Automatic Baseline	Allele2 Baseline Start	Allele2 Baseline End	Comments
A1		NOD2 rs45	UNKNOWN	1.45159	8.02478	7633.12	0	Undetermined	Auto	TRUE	0.0934051	TRUE	3	23	TRUE	0.786666	TRUE	3	18
A2		NOD2 rs45	UNKNOWN	1.66563	9.35029	6383.28	0	Undetermined	Auto	TRUE	0.0934051	TRUE	3	22	TRUE	0.786666	TRUE	3	18
A3		NOD2 rs45	UNKNOWN	1.74454	9.53982	6277.17	0	Undetermined	Auto	TRUE	0.0934051	TRUE	3	23	TRUE	0.786666	TRUE	3	21
A4		NOD2 rs45	UNKNOWN	1.27204	8.48743	7280.27	0	Undetermined	Auto	TRUE	0.0934051	TRUE	3	26	TRUE	0.786666	TRUE	3	22
A5		NOD2 rs45	UNKNOWN	1.53885	8.74371	6795.51	0	Undetermined	Auto	TRUE	0.0934051	TRUE	3	22	TRUE	0.786666	TRUE	3	18
A6		NOD2 rs45	UNKNOWN	1.49029	7.50253	8404.17	0	Undetermined	Auto	TRUE	0.0934051	TRUE	3	20	TRUE	0.786666	TRUE	3	17
A7		NOD2 rs45	UNKNOWN	1.75599	8.5427	7201.54	0	Undetermined	Auto	TRUE	0.0934051	TRUE	3	21	TRUE	0.786666	TRUE	3	15
A8		NOD2 rs45	UNKNOWN	5.22686	7.24504	6611.04	0	Undetermined	Auto	TRUE	0.0934051	TRUE	3	22	TRUE	0.786666	TRUE	3	20
A9		NOD2 rs45	UNKNOWN	4.80828	6.80177	6957.07	0	Undetermined	Auto	TRUE	0.0934051	TRUE	3	22	TRUE	0.786666	TRUE	3	22
A10		NOD2 rs45	UNKNOWN	1.70856	9.38279	6167.83	0	Undetermined	Auto	TRUE	0.0934051	TRUE	3	21	TRUE	0.786666	TRUE	3	17
A11		NOD2 rs45	UNKNOWN	1.97277	9.17486	6454.32	0	Undetermined	Auto	TRUE	0.0934051	TRUE	3	19	TRUE	0.786666	TRUE	3	17
A12		NOD2 rs45	NTC	0.444852	0.0285544	6409.42	100	Negative Control (NC)	Auto	TRUE	0.0934051	TRUE	3	39	TRUE	0.786666	TRUE	3	38
B1		NOD2 rs45	UNKNOWN	4.70935	6.97117	6887.52	0	Undetermined	Auto	TRUE	0.0934051	TRUE	3	21	TRUE	0.786666	TRUE	3	21
B2		NOD2 rs45	UNKNOWN	1.55822	8.17531	6928.09	0	Undetermined	Auto	TRUE	0.0934051	TRUE	3	23	TRUE	0.786666	TRUE	3	20
B3		NOD2 rs45	UNKNOWN	1.46102	8.11223	7437	0	Undetermined	Auto	TRUE	0.0934051	TRUE	3	24	TRUE	0.786666	TRUE	3	19
B4		NOD2 rs45	UNKNOWN	1.55234	7.84016	7313.25	0	Undetermined	Auto	TRUE	0.0934051	TRUE	3	19	TRUE	0.786666	TRUE	3	17
B5		NOD2 rs45	UNKNOWN	1.49356	7.70266	7323.75	0	Undetermined	Auto	TRUE	0.0934051	TRUE	3	21	TRUE	0.786666	TRUE	3	18
B6		NOD2 rs45	UNKNOWN	1.3327	7.35309	7445.35	0	Undetermined	Auto	TRUE	0.0934051	TRUE	3	24	TRUE	0.786666	TRUE	3	19
B7		NOD2 rs45	UNKNOWN	1.36575	7.44906	7614.24	0	Undetermined	Auto	TRUE	0.0934051	TRUE	3	25	TRUE	0.786666	TRUE	3	20
B8		NOD2 rs45	UNKNOWN	1.47875	7.57884	7705.59	0	Undetermined	Auto	TRUE	0.0934051	TRUE	3	25	TRUE	0.786666	TRUE	3	22
B9		NOD2 rs45	UNKNOWN	1.69531	7.70194	7118.29	0	Undetermined	Auto	TRUE	0.0934051	TRUE	3	21	TRUE	0.786666	TRUE	3	17
B10		NOD2 rs45	UNKNOWN	1.60736	7.99742	6706.3	0	Undetermined	Auto	TRUE	0.0934051	TRUE	3	21	TRUE	0.786666	TRUE	3	19
B11		NOD2 rs45	UNKNOWN	1.4027	7.76452	6536.48	0	Undetermined	Auto	TRUE	0.0934051	TRUE	3	24	TRUE	0.786666	TRUE	3	22
B12		NOD2 rs45	NTC	0.495043	-0.0436299	3132.92	100	Negative Control (NC)	Auto	TRUE	0.0934051	TRUE	3	38	TRUE	0.786666	TRUE	3	39
C1		NOD2 rs45	UNKNOWN	1.86027	7.60778	6978.99	0	Undetermined	Auto	TRUE	0.0934051	TRUE	3	23	TRUE	0.786666	TRUE	3	21
C2
C3
C4
C5
C6
C7
C8
C9
C10
C11
C12		NOD2 rs45	NTC	0.39992	0.00409651	8353.28	100	Negative Control (NC)	Auto	TRUE	0.0934051	TRUE	3	39	TRUE	0.786666	TRUE	3	39
Block Type	96well
Chemistry	TAQMAN
Experiment File Name	C:\Documents and Settings\Administrator\My Documents\usuarios\Elena Bueno\MALLORCA NOD2 X2.eds
Experiment Run End Time	Not Started
Instrument Type	steponeplus
Passive Reference	ROX
F1		NOD2 45	UNKNOWN	0.947646	7.33916	8994.39	0	Undetermined	Auto	TRUE	0.0683285	TRUE	3	25	TRUE	0.85658	TRUE	3	21		N	N	N
F2		NOD2 45	UNKNOWN	1.18399	7.82627	9523.7	0	Undetermined	Auto	TRUE	0.0683285	TRUE	3	21	TRUE	0.85658	TRUE	3	16		N	N	N
F3		NOD2 45	UNKNOWN	1.34531	7.27093	10004.6	0	Undetermined	Auto	TRUE	0.0683285	TRUE	3	21	TRUE	0.85658	TRUE	3	17		N	N	N
F4		NOD2 45	UNKNOWN	1.27243	6.75816	9969.98	0	Undetermined	Auto	TRUE	0.0683285	TRUE	3	23	TRUE	0.85658	TRUE	3	19		N	N	N
F5		NOD2 45	UNKNOWN	1.10768	6.64736	10008.5	0	Undetermined	Auto	TRUE	0.0683285	TRUE	3	25	TRUE	0.85658	TRUE	3	22		N	N	N
F6		NOD2 45	UNKNOWN	0.804503	5.0463	13068	0	Undetermined	Auto	TRUE	0.0683285	TRUE	3	24	TRUE	0.85658	TRUE	3	22		N	N	N
F7		NOD2 45	UNKNOWN	1.44726	7.49767	8848.09	0	Undetermined	Auto	TRUE	0.0683285	TRUE	3	21	TRUE	0.85658	TRUE	3	18		N	N	N
F8		NOD2 45	UNKNOWN	1.29939	6.71729	10133.3	0	Undetermined	Auto	TRUE	0.0683285	TRUE	3	20	TRUE	0.85658	TRUE	3	16		N	N	N
F9		NOD2 45	UNKNOWN	1.57558	7.74038	9661.48	0	Undetermined	Auto	TRUE	0.0683285	TRUE	3	20	TRUE	0.85658	TRUE	3	17		N	N	N
F10		NOD2 45	UNKNOWN	1.76838	7.54024	9030.29	0	Undetermined	Auto	TRUE	0.0683285	TRUE	3	19	TRUE	0.85658	TRUE	3	15		N	N	N
F11		NOD2 45	UNKNOWN	1.35601	6.86544	10328.9	0	Undetermined	Auto	TRUE	0.0683285	TRUE	3	19	TRUE	0.85658	TRUE	3	14		N	N	N
F12		NOD2 45	NTC	0.341404	-0.0635536	9174.21	100	Negative Control (NC)	Auto	TRUE	0.0683285	TRUE	3	39	TRUE	0.85658	TRUE	3	39		N	N	N
G1		NOD2 45	UNKNOWN	1.00547	5.77703	8302.54	0	Undetermined	Auto	TRUE	0.0683285	TRUE	3	26	TRUE	0.85658	TRUE	3	23		N	N	N
G2		NOD2 45	UNKNOWN	1.27333	6.99404	10002.8	0	Undetermined	Auto	TRUE	0.0683285	TRUE	3	21	TRUE	0.85658	TRUE	3	15		N	N	N
G3		NOD2 45	UNKNOWN	1.51522	7.87392	8226.83	0	Undetermined	Auto	TRUE	0.0683285	TRUE	3	21	TRUE	0.85658	TRUE	3	18		N	N	N
G4		NOD2 45	UNKNOWN	1.14934	5.45579	10811.4	0	Undetermined	Auto	TRUE	0.0683285	TRUE	3	21	TRUE	0.85658	TRUE	3	18		N	N	N
G5		NOD2 45	UNKNOWN	1.60943	5.92988	10021.2	0	Undetermined	Auto	TRUE	0.0683285	TRUE	3	18	TRUE	0.85658	TRUE	3	15		N	N	N
G6		NOD2 45	UNKNOWN	1.27745	5.50857	10292.4	0	Undetermined	Auto	TRUE	0.0683285	TRUE	3	21	TRUE	0.85658	TRUE	3	16		N	N	N
G7		NOD2 45	UNKNOWN	1.50422	6.07233	9837.01	0	Undetermined	Auto	TRUE	0.0683285	TRUE	3	20	TRUE	0.85658	TRUE	3	15		N	N	N
G8		NOD2 45	UNKNOWN	1.40665	6.10985	9651.98	0	Undetermined	Auto	TRUE	0.0683285	TRUE	3	20	TRUE	0.85658	TRUE	3	16		N	N	N
G9		NOD2 45	UNKNOWN	1.70553	6.2592	8775.54	0	Undetermined	Auto	TRUE	0.0683285	TRUE	3	18	TRUE	0.85658	TRUE	3	15		N	N	N
G10		NOD2 45	UNKNOWN	1.60346	6.87172	8253.91	0	Undetermined	Auto	TRUE	0.0683285	TRUE	3	20	TRUE	0.85658	TRUE	3	17		N	N	N
G11		NOD2 45	UNKNOWN	1.26873	6.75712	8193.58	0	Undetermined	Auto	TRUE	0.0683285	TRUE	3	25	TRUE	0.85658	TRUE	3	21		N	N	N
G12		NOD2 45	NTC	0.421955	0.158331	7280.36	100	Negative Control (NC)	Auto	TRUE	0.0683285	TRUE	3	27	TRUE	0.85658	TRUE	3	27		N	N	N
H1		NOD2 45	UNKNOWN	1.00057	7.16891	7117.8	0	Undetermined	Auto	TRUE	0.0683285	TRUE	3	26	TRUE	0.85658	TRUE	3	24		N	N	N
H2		NOD2 45	UNKNOWN	1.14621	8.46171	8999.17	0	Undetermined	Auto	TRUE	0.0683285	TRUE	3	23	TRUE	0.85658	TRUE	3	17		N	N	N
H3		NOD2 45	UNKNOWN	1.40492	9.75645	7941.19	0	Undetermined	Auto	TRUE	0.0683285	TRUE	3	24	TRUE	0.85658	TRUE	3	21		N	N	N
H4		NOD2 45	UNKNOWN	1.53231	8.30968	9504.6	0	Undetermined	Auto	TRUE	0.0683285	TRUE	3	19	TRUE	0.85658	TRUE	3	16		N	N	N
H5		NOD2 45	UNKNOWN	1.55747	8.9017	8530	0	Undetermined	Auto	TRUE	0.0683285	TRUE	3	23	TRUE	0.85658	TRUE	3	19		N	N	N
H6		NOD2 45	UNKNOWN	1.56735	8.08875	8918.73	0	Undetermined	Auto	TRUE	0.0683285	TRUE	3	20	TRUE	0.85658	TRUE	3	15		N	N	N
H7		NOD2 45	UNKNOWN	1.85748	9.11909	8367.48	0	Undetermined	Auto	TRUE	0.0683285	TRUE	3	20	TRUE	0.85658	TRUE	3	17		N	N	N
H8		NOD2 45	UNKNOWN	1.58564	8.29328	8952.34	0	Undetermined	Auto	TRUE	0.0683285	TRUE	3	19	TRUE	0.85658	TRUE	3	17		N	N	N
H9		NOD2 45	UNKNOWN	1.81592	8.82396	8732.88	0	Undetermined	Auto	TRUE	0.0683285	TRUE	3	19	TRUE	0.85658	TRUE	3	17		N	N	N
H10		NOD2 45	UNKNOWN							TRUE	0.0683285	TRUE	3	15	TRUE	0.85658	TRUE	3	15		Y	N	Y
H11		NOD2 45	UNKNOWN							TRUE	0.0683285	TRUE	3	39	TRUE	0.85658	TRUE	3	38		N	N	N
H12		NOD2 45	NTC	0.61427	0.603633	6772.52	100	Negative Control (NC)	Auto	TRUE	0.0683285	TRUE	3	5	TRUE	0.85658	TRUE	3	39		N	Y	N

## Sheet: Controls
Paciente	ATG16L1	ATG2B	ATG5	ATG10	NOD2 rs44	NOD2 rs45	Tipo
A1	AG	CG	CG	CT	CT	GG	Paciente
A2	AG	GG	CG	CT	CC	GG	Paciente
A3	AA	GG	CG	CT	CC	GG	Paciente
A4	AG	GG	GG	TT	CC	GG	Paciente
A5	AG	GG	CG	TT	CC	GG	Paciente
A6	AG	GG	CG	CT	CC	GG	Paciente
A7	AG	CG	CG	TT	CC	GG	Paciente
A8	AG	CG	CG	CT	CC	GG	Paciente
A9	AA	CG	CC	CT	CC	GG	Paciente
A10	AG	CG	GG	CC	CC	GG	Paciente
A11	GG	CG	CC	CT	CC	GG	Paciente
B1	AG	CC	CG	CT	CC	GG	Paciente
B2	AG	CC	CG	CC	CC	GG	Paciente
B3	AA	CG	CC	TT	CC	GG	Paciente
B4	AA	GG	CG	CT	CC	GG	Paciente
B5	GG	CC	CG	CC	CC	GG	Paciente
B6	AG	GG	CG	TT	CC	GG	Paciente
B7	AA	CG	CG	TT	CT	GG	Paciente
B8	AG	GG	CG	CC	TT	GG	Paciente
B9	AG	GG	CC	CT	CC	GG	Paciente
B10	AG	GG	GG	CT	CC	GG	Paciente
B11	AG	GG	GG	CC	CC	GG	Paciente
C1	AA	CG	CC	CT	CC	GG	Paciente
C2	AG	CG	CC	CC	CC	GG	Paciente
C3	AG	GG	CG	CC	CC	GG	Paciente
C4	GG	CG	CG	CT	CC	GG	Paciente
C5	AA	CG	CG	CT	CC	GG	Paciente
C6	AG	GG	GG	CT	CT	GG	Paciente
C7	AG	GG	CC	CC	TT	GG	Paciente
C8	GG	CG	CC	CT	CC	GG	Paciente
C9	AG	CG	CG	CT	CC	GG	Paciente
C10	AG	GG	CG	TT	CC	GG	Paciente
C11	GG	GG	CC	CT	CT	GG	Paciente
D1	AG	CC	CC	CT	CC	GG	Paciente
D2	AA	CG	CG	TT	CC	GG	Paciente
D3	AA	CC	GG	CT	CC	GG	Paciente
D4	AG	GG	CC	CC	CC	GG	Paciente
D5	AG	CG	CC	CT	CC	GG	Paciente
D6	AG	GG	CC	TT	CC	GG	Paciente
D7	GG	CC	CC	CT	CC	GG	Paciente
D8	AG	GG	GG	CT	CC	GG	Paciente
D9	AG	GG	CC	TT	CT	GG	Paciente
D10	GG	GG	CC	TT	CC	GG	Paciente
D11	AA	CG	CG	CT	CC	GG	Paciente
E1	GG	CG	CG	CC	CC	GG	Paciente
E2	AG	CG	CG	CT	CC	GG	Paciente
E3	AG	GG	CG	CT	CT	GG	Paciente
E4	AA	CG	CG	CT	CC	GG	Paciente
E5	AG	GG	CG	CT	CC	GG	Paciente
E6	AA	CG	CG	TT	CC	GG	Paciente
E7	AA	GG	CC	TT	CC	GG	Paciente
E8	GG	CC	CG	CT	CT	GG	Paciente
E9	AG	CG	CG	TT	CC	GG	Paciente
E10	AG	CG	CC	CC	CC	GG	Paciente
E11	AG	GG	CG	CT	CC	GG	Paciente
F1	GG	GG	CC	CT	CT	GG	Paciente
F2	GG	CG	CG	CT	TT	GG	Paciente
F3	AG	CG	GG	TT	CC	GG	Paciente
F4	AG	CG	CG	TT	CC	GG	Paciente
F5	AG	CG	CG	CC	CC	GG	Paciente
F6	AA	GG	CC	CT	CC	GG	Paciente
F7	AG	GG	CG	CT	CC	GG	Paciente
F8	AA	GG	CG	CT	CC	GG	Paciente
F9	GG	GG	CC	CC	CC	GG	Paciente
F10	AG	CG	CG	CT	CC	GG	Paciente
F11	AA	GG	GG	CT	CC	GG	Paciente
G1	AA	CG	GG	CT	CC	GG	Paciente
G2	AG	CG	CC	TT	CC	GG	Paciente
G3	AA	GG	CG	CT	CC	GG	Paciente
G4	AA	GG	GG	CT	CC	GG	Paciente
G5	AG	GG	CG	CT	CC	GG	Paciente
G6	AG	CG	CG	CT	CC	GG	Paciente
G7	AG	CG	CC	CT	CC	GG	Paciente
G8	AG	GG	CC	CT	CC	GG	Paciente
G9	AG	CG	GG	CT	CC	GG	Paciente
G10	GG	GG	GG	CC	TT	GG	Paciente
G11	GG	GG	CG	CT	CC	GG	Paciente
H1	AG	GG	CC	TT	CT	GG	Paciente
H2	AA	CG	CG	CT	CC	GG	Paciente
H3	AA	GG	CC	TT	CC	GG	Paciente
H4	GG	CG	CC	TT	CC	GG	Paciente
H5	AG	CG	CG	CT	CC	GG	Paciente
H6	AG	GG	CG	CT	CC	GG	Paciente
H7	GG	GG	CC	TT	CC	GG	Paciente
H8	AG	GG	CG	CC	CC	GG	Paciente
H9	AG	CC	CC	CC	CC	GG	Paciente
H10	AG	CG	CG	CT	CC	GG	Paciente
H11	AG	GG	Undetermined	CT	CT	GG	Paciente
A1	AA	GG	CC	CT	CT	GG	Paciente
A2	AG	CC	CG	CT	CT	GG	Paciente
A3	AG	CG	CC	CT	CT	GG	Paciente
A4	AA	CC	CG	CC	CT	GG	Paciente
A5	GG	CG	CG	CT	CT	GG	Paciente
A6	AG	CC	CG	CT	CT	GG	Paciente
A7	AA	CG	CC	CT	CT	GG	Paciente
A8	AA	CG	GG	CT	CT	GG	Paciente
A9	AG	CG	GG	CT	CT	GG	Paciente
A10	GG	GG	CC	CT	CT	GG	Paciente
A11	AA	CG	CG	CT	CC	GG	Paciente
B1	AA	CG	CC	CT	CT	GG	Paciente
B2	AG	CG	GG	TT	CT	GG	Paciente
B3	AG	GG	CG	TT	CT	GG	Paciente
B4	GG	CG	GG	CC	CT	GG	Paciente
B5	AA	CC	CG	CT	CT	GG	Paciente
B6	AA	GG	Undetermined	CT	CT	GG	Paciente
B7	GG	CG	CG	CT	CT	GG	Paciente
B8	AG	GG	CG	CT	CT	GG	Paciente
B9	AG	GG	CC	CT	CT	GG	Paciente
B10	AG	CC	CG	TT	CT	CG	Paciente
B11	GG	CG	CG	CT	CT	CG	Paciente
C1	AG	GG	CG	TT	CT	CG	Paciente
C2	AG	GG	Undetermined	CT	CT	CG	Paciente
25331	AA	CG	GG	CC	CT	GG	Control
25366	GG	GG	CG	TT	CC	GG	Control
25445	GG	CG	CC	CC	CC	GG	Control
25446	AG	GG	CG	CT	CC	GG	Control
25449	AG	GG	CG	TT	CC	GG	Control
25450	GG	CG	GG	CT	CC	GG	Control
25494	GG	GG	CG	TT	CC	GG	Control
25495	GG	CG	CG	CC	CC	GG	Control
25496	GG	CC	CC	CT	CT	GG	Control
25516	AG	CG	CG	CT	CC	GG	Control
25529	GG	CC	CC	CT	CC	GG	Control
25534	AA	CC	CG	CT	CC	GG	Control
25550	AG	CG	CG	CC	CC	GG	Control
25552	GG	CG	CG	CT	CC	GG	Control
25553	AG	CC	GG	CC	CC	GG	Control
25560	AA	CC	CG	CC	CC	GG	Control
25608	AG	GG	GG	CC	CC	GG	Control
25610	AA	CC	CG	CC	CC	GG	Control
25611	AG	GG	CG	CT	CC	GG	Control
25612	AG	GG	CC	CT	CC	GG	Control
25664	AA	CG	CG	CT	TT	GG	Control
25665	AG	GG	CG	CT	CC	GG	Control
25714	GG	CG	CC	CT	CC	GG	Control
25715	AA	GG	CG	CC	CC	GG	Control
25716	AG	CG	CG	TT	CC	GG	Control
25728	GG	GG	CG	CC	CC	GG	Control
25729	AG	GG	CG	CT	CC	GG	Control
25777	AG	GG	CG	TT	CC	GG	Control
25778	AG	CG	CC	CC	CT	GG	Control
25779	AG	CG	CG	CC	CC	GG	Control
25814	AA	CC	CG	TT	CT	GG	Control
25817	AG	GG	CG	CT	CC	GG	Control
25818	GG	CG	CG	CC	CC	GG	Control
25819	AA	CG	CG	CC	CC	GG	Control
25908	AA	CG	CG	TT	CC	GG	Control
25909	AG	CC	CC	CC	CC	GG	Control
25910	AG	CC	CC	CT	CC	GG	Control
25958	AA	CG	CG	TT	CC	GG	Control
25959	AG	GG	CC	CC	CC	GG	Control
25961	AG	CC	GG	TT	CC	GG	Control
25975	GG	CG	CG	CT	CC	GG	Control
25976	GG	GG	CG	CT	CC	GG	Control
25977	AG	GG	CC	TT	CC	GG	Control
25138	AG	CG		CC	CC	GG	Control
25211	AA	CC		CC	CC	GG	Control
25280	AG	GG		CT	CC	GG	Control
26094	GG	CC	CC	CC	CC	GG	Control
26160	AA	CG	CG		CT	GG	Control
26161	AG	GG	CC	CT	CC	GG	Control
26162	AG	CG	CC	CT	CC	GG	Control
26176	AG	GG	CC	CT	CC	GG	Control
26233	AG	GG	CC	CT	CC	GG	Control
26299	AG	CG	CC	CT	CC	GG	Control
26303	AG		CC	CT	CC	GG	Control
26304	AG	CG	CG	CT	CC	GG	Control
26305	AG	GG	CC	CT	CC	GG	Control
26306	AG	CG	CG	CT	CC	GG	Control
26307	AG	GG	CG		CC	GG	Control
26308	AG	GG	CC	CC	CC	GG	Control
26309	GG	GG	CG		CC	CG	Control
26344	AG	CG	CC	CT	CC	GG	Control
26345	GG	CG	CG	CC	CC	GG	Control
26346	AG	CG	CG		CT	GG	Control
26347	AG	GG	CG	TT	CC	GG	Control
26348	AG	CG	CG	CT	CT	GG	Control
26349	GG	CG	GG	TT	CC	GG	Control
26360	AG	GG	CC	CC	CC	GG	Control
26361	AA	GG	GG	CC	CC	GG	Control
26362	AG	CG	CC	TT	CC	GG	Control
26363	AA	GG	CC	CC	CC	GG	Control
26366	AG	CG	CG	CT	CC	GG	Control
26368	AG	GG	CG	CC	CC	GG	Control
26369	GG	GG	CC	CT	CC	GG	Control
26383	AG	CG	CC		CC	GG	Control
26384	GG	GG	CG	CT	CC	GG	Control
26385	AG	CG	CC	CT	CC	GG	Control
26407	GG	CG	CG	CT	CC	GG	Control
26482	AG	GG	CC	CC	CT	GG	Control
26522	AG	CG	CC	CC	CC	GG	Control
26526	AG			CT	CC	GG	Control
26553	AG	CC	GG		CC	GG	Control
26628	AG	GG	CC	TT	CT	GG	Control
26629	AG	GG	CC	TT	CT	GG	Control
26788	AG	GG	CG	TT	CC	GG	Control
26862	AA	GG	CG		CC	GG	Control
26892	AG	CC	CC	CC	CC	GG	Control
26893	AG	CG	CG	CC	CC	GG	Control
26912	AG	CG	GG	CT	CC	GG	Control
26913	AG	CG		CT	CC	GG	Control
26979	AG	CG	CG	CC	CC	GG	Control
27028	AA		CC		CC	GG	Control
27029	GG	CG	CC		CT	GG	Control
27068	GG	CC	CG		CC	GG	Control
27075	AG	CC	CC	CC	CC	GG	Control
27076	AA	GG	CG		CC	GG	Control
27077	AG	GG	CC	CT	CC	GG	Control
27088	GG	GG	CG		CT	GG	Control
27133	AG	GG	GG	CC	CC	GG	Control
27135	AA	GG	CG	CT	CC	GG	Control
27142	AG	GG	CC	CT	CC	GG	Control
27167	AG	GG	CC	CT	CC	GG	Control
27168	GG	GG	CG		CC		Control
27463	AG	CG	CC		CC		Control
27484	AA	CG	CC		CC		Control
27485	AG	CC	CG		CC		Control
27486	AA	CG	CC		CC		Control
27496	GG	CG	CG		CC		Control
27508	AG	CG	CG		CT		Control
27605	GG	CG	CG		CC		Control
27606	AA	CG	CC		CC		Control
27607	AG	CG	CC		CC		Control
27622	AG	GG	CC		CC		Control
27623	GG	CG	GG		CC		Control
27637	GG	GG	CG		CC		Control
27638	GG	CG	CC		CT		Control
27639	AG	CG	CC		CC		Control
27640	AG	CG	CG		CC		Control
27641	GG	GG	CC		CC		Control
27642	AA	GG	CG		CC		Control
27643	AA	CG	CG		CC		Control
27720	GG	GG	GG		CC		Control
27721	AG	GG	CC		CC		Control
27754	GG	GG	CG		CC		Control
27782	GG	CG	GG		CC		Control
27787	AG	GG	CG		CC		Control
27788	GG	CC	CG		CC		Control
27789	AA	GG	CC		CC		Control
27790	AG	CG	CG		CC		Control
27791	AG	GG	CC		CC		Control
27839	AG	GG	CC		CC		Control
27847	AG	CG	CG		CC		Control
27848	AG	CG	CC		CT		Control
27849	AG	CG	CG		CC		Control
27850	GG	GG	CG		CC		Control
27851	AG	GG	CC		CC		Control
27852	AG	GG	CG		CC		Control
27853	AG	CG	CC		CC		Control
27854	AG	CG	GG		CC		Control
27855	AA	GG	CG		CC		Control
27856	AG	GG	CC		CC		Control
27864	GG	CG	CC		CC		Control
27865	AG	GG	CC		CC		Control
27936	AA	CG	CC		CT		Control
27981	AG	GG	CG		CC		Control
28006	GG	GG	GG		CT		Control
28022	GG	CG	CG		CC		Control
28023	GG	CG	CG		CT		Control
28024	GG	GG	CG		CC		Control
28145	AG	CG	CG		CC		Control
28297	GG	CG	CC		CT		Control
28437	AA	GG	CC		CC		Control
28563	GG	GG	CC		CT		Control
28564	AG	CG	CG		CC		Control
28667	AG	CG	CG		CC		Control
28668	AA	GG	CC		CC		Control
28775	AG	GG	CG		CC		Control
28776	GG	CG	CC		CC		Control
28777	GG	CG	CC		CT		Control
28779	AG	CG	CC		CC		Control
28825	GG	GG	CG		CC		Control
28826	AG	GG	CC		CC		Control
28827	AG	CG	CG		CC		Control
28828	AA	GG	CG		CC		Control
28991	AG	GG	CG		CC		Control
28992	AA	GG	CG		CC		Control
29010	AG	CC	CG		CC		Control
29011	GG	CC	CC		CC		Control
29012	GG	GG	CG		CC		Control
29013	AG	GG	CC		CC		Control
29027	AA	GG	CG		CC		Control
29028	GG	GG	CC		CC		Control
29029	AG	GG	CG		CC		Control
29030	GG	GG	CG		CC		Control
29054	AG	CG	GG		CC		Control
29055	AA	CG	CG		CC		Control
29056	AG	CC	GG		CC		Control
29102	GG	CG	CG		CC		Control
29103	AG	GG	CG		CC		Control
29104	AA	GG	GG		CC		Control
29131	AA	GG	CC		CC		Control
29141	AA	CG	CG		CC		Control
29142	AG	GG	CG		CC		Control
29156	AG	GG	CG		CC		Control
29199	GG	GG	CG		CC		Control
29200	GG	CG	CC		CC		Control
29243	AG	GG	CG		CC		Control
29244	AA	GG	CC		CC		Control
29261	AA	CG	CG		CC		Control
29269	AG	CG	CC		CC		Control
